# Supplementary material for: Poultry Concentrated Animal-Feeding Operations on the Eastern Shore, Virginia, and Geospatial Associations with Adverse Birth Outcomes
Source: Healthcare (Basel). 2022 Oct 12;10(10):2016. doi: 10.3390/healthcare10102016 (PMC9602095; doi:10.3390/healthcare10102016)
Supplement: Supplementary file 1 [file healthcare-10-02016-s001.zip]

Archive with 2 entries (2 files):
- healthcare-1901531-supplementary/Poultry Dataset.xlsx
- healthcare-1901531-supplementary/Supplementary Tables.pdf
