# Supplementary material for: Poultry Concentrated Animal-Feeding Operations on the Eastern Shore, Virginia, and Geospatial Associations with Adverse Birth Outcomes
Source: Healthcare (Basel). 2022 Oct 12;10(10):2016. doi: 10.3390/healthcare10102016 (PMC9602095; doi:10.3390/healthcare10102016)
Supplement: Supplementary file 1 [file healthcare-10-02016-s001.zip › healthcare-1901531-supplementary/Poultry Dataset.xlsx]

## Sheet: data with lat long
Permit Number	Classification	Animal Type	Maximum # of animals at one time	Avg Flocks per year	Avg Weight	Latitude	Longitude	FIPS City / County	Date: Application Received	Date: Permit Signed
VPG250045	History	Chickens, Broiler Breeders	17000	1		37.361	-75.928	Northampton County	2015-07-09	2015-07-10
VPG250045	History	Chickens, Broiler Breeders	17000	1		37.361	-75.928	Northampton County	2015-07-09	2015-07-10
VPG250045	Active	Chickens, Broiler Breeders	17000	1		37.361	-75.928	Northampton County	2015-07-09	2015-07-10
VPG250045	Active	Chickens, Broiler Breeders	17000	1		37.361	-75.928	Northampton County	2015-07-09	2015-07-10
VPG250124	Active	Chickens, Broiler Breeders	352000	5.5		37.5424	-75.7965	Accomack County	2015-03-16	2015-04-24
VPG250124	Active	Chickens, Broiler Breeders	352000	5.5		37.5424	-75.7965	Accomack County	2015-03-16	2015-04-24
VPG250102	History	Chickens, Broilers	78000	5.5		37.566	-75.876	Accomack County	2010-12-09	2011-01-05
VPG250102	History	Chickens, Broilers	78000	5.5		37.566	-75.876	Accomack County	2010-12-09	2011-01-05
VPG250102	Active	Chickens, Broilers	146693	5.5		37.566	-75.876	Accomack County	2010-12-09	2011-01-05
VPG250102	Active	Chickens, Broilers	146693	5.5		37.566	-75.876	Accomack County	2010-12-09	2011-01-05
VPG250112	History	Chickens, Broilers	39500	5.5		37.57	-75.867	Accomack County	2011-08-05	2011-08-16
VPG250112	History	Chickens, Broilers	39500	5.5		37.57	-75.867	Accomack County	2011-08-05	2011-08-16
VPG250112	History	Chickens, Broilers	38000	5.5		37.57	-75.867	Accomack County	2011-08-05	2011-08-16
VPG250112	Active	Chickens, Broilers	39500	5.5		37.57	-75.867	Accomack County	2018-08-01	2018-08-20
VPG250112	History	Chickens, Broilers	38000	5.5		37.57	-75.867	Accomack County	2011-08-05	2011-08-16
VPG250112	Active	Chickens, Broilers	39500	5.5		37.57	-75.867	Accomack County	2018-08-01	2018-08-20
VPG250131	Active	Chickens, Broiler Breeders	450000	5.5		37.5985	-75.7498	Accomack County	2015-07-23	2015-08-25
VPG250131	Active	Chickens, Broiler Breeders	450000	5.5		37.5985	-75.7498	Accomack County	2015-07-23	2015-08-25
VPG250063	History	Chickens, Broilers	346500	5.5		37.61	-75.738	Accomack County	2010-10-14	2011-02-08
VPG250063	History	Chickens, Broilers	346500	5.5		37.61	-75.738	Accomack County	2010-10-14	2011-02-08
VPG250063	Active	Chickens, Broilers	72000	5.5		37.61	-75.738	Accomack County	2010-10-14	2011-02-08
VPG250063	History	Chickens, Broilers	346500	5.5		37.61	-75.738	Accomack County	2010-10-14	2011-02-08
VPG250063	History	Chickens, Broilers	346500	5.5		37.61	-75.738	Accomack County	2010-10-14	2011-02-08
VPG250063	Active	Chickens, Broilers	72000	5.5		37.61	-75.738	Accomack County	2010-10-14	2011-02-08
VPG250137	History	Chickens, Broiler Breeders	338100	5.5		37.6153	-75.7356	Accomack County	2016-03-01	2016-04-29
VPG250137	Active	Chickens, Broiler Breeders	338100	5.5		37.6153	-75.7356	Accomack County	2019-11-20	2020-04-13
VPG250137	History	Chickens, Broiler Breeders	338100	5.5		37.6153	-75.7356	Accomack County	2016-03-01	2016-04-29
VPG250137	Active	Chickens, Broiler Breeders	338100	5.5		37.6153	-75.7356	Accomack County	2019-11-20	2020-04-13
VPG250142	Active	Chickens, Broilers	386400	5.5		37.6179	-75.7363	Accomack County	2017-01-25	2017-03-24
VPG250142	Active	Chickens, Broilers	386400	5.5		37.6179	-75.7363	Accomack County	2017-01-25	2017-03-24
VPG250143	Active	Chickens, Broilers	579600	5.5		37.6242	-75.7883	Accomack County	2017-01-30	2017-03-23
VPG250143	Active	Chickens, Broilers	579600	5.5		37.6242	-75.7883	Accomack County	2017-01-30	2017-03-23
VPG250141	Active	Chickens, Broilers	579600	5.5		37.6244	-75.7883	Accomack County	2016-12-06	2017-01-27
VPG250141	Active	Chickens, Broilers	579600	5.5		37.6244	-75.7883	Accomack County	2016-12-06	2017-01-27
VPG250145	History	Chickens, Broilers	396000	5.5		37.6309	-75.6999	Accomack County	2017-02-09	2017-03-21
VPG250145	Active	Chickens, Broilers	396000	5.5		37.6309	-75.6999	Accomack County	2017-02-09	2017-03-21
VPG250145	History	Chickens, Broilers	396000	5.5		37.6309	-75.6999	Accomack County	2017-02-09	2017-03-21
VPG250145	Active	Chickens, Broilers	396000	5.5		37.6309	-75.6999	Accomack County	2017-02-09	2017-03-21
VPG250108	Active	Chickens, Broilers	40000	1		37.646	-75.712	Accomack County	2011-05-09	2011-05-25
VPG250108	Active	Chickens, Broilers	40000	1		37.646	-75.712	Accomack County	2011-05-09	2011-05-25
VPG250108	History	Chickens, Broilers	9500	5		37.646	-75.712	Accomack County	2012-05-09	2011-05-25
VPG250108	History	Chickens, Broilers	9500	5		37.646	-75.712	Accomack County	2012-05-09	2011-05-25
VPG250151	Active	Chickens, Broilers	483000	5.5		37.6541	-75.7634	Accomack County	2017-04-04	2017-05-31
VPG250151	Active	Chickens, Broilers	483000	5.5		37.6541	-75.7634	Accomack County	2017-04-04	2017-05-31
VPG250138	Active	Chickens, Broiler Breeders	289200	5.5		37.6542	-75.7011	Accomack County	2016-05-16	2016-06-17
VPG250138	Active	Chickens, Broiler Breeders	289200	5.5		37.6542	-75.7011	Accomack County	2016-05-16	2016-06-17
VPG250139	History	Chickens, Broilers	289800	5.5		37.6547	-75.6932	Accomack County	2016-06-06	2016-07-08
VPG250139	Active	Chickens, Broilers	289800	5.5		37.6547	-75.6932	Accomack County	2018-11-08	2018-11-15
VPG250139	History	Chickens, Broilers	289800	5.5		37.6547	-75.6932	Accomack County	2016-06-06	2016-07-08
VPG250139	Active	Chickens, Broilers	289800	5.5		37.6547	-75.6932	Accomack County	2018-11-08	2018-11-15
VPG250152	Active	Chickens, Broilers	483000	5.5		37.6567	-75.7689	Accomack County	2017-04-04	2017-05-31
VPG250152	Active	Chickens, Broilers	483000	5.5		37.6567	-75.7689	Accomack County	2017-04-04	2017-05-31
VPG250127	History	Chickens, Broiler Breeders	46500	5.5		37.6571	-75.7057	Accomack County	2015-05-12	2015-06-16
VPG250127	Active	Chickens, Broilers	279000	5.5		37.6571	-75.7057	Accomack County	2019-02-15	2019-02-26
VPG250127	History	Chickens, Broiler Breeders	46500	5.5		37.6571	-75.7057	Accomack County	2015-05-12	2015-06-16
VPG250127	Active	Chickens, Broilers	279000	5.5		37.6571	-75.7057	Accomack County	2019-02-15	2019-02-26
VPG250127	History	Chickens, Broiler Breeders	558000	5.5		37.6571	-75.7057	Accomack County	2015-05-12	2015-06-16
VPG250127	History	Chickens, Broiler Breeders	558000	5.5		37.6571	-75.7057	Accomack County	2015-05-12	2015-06-16
VPG250159	History	Chickens, Broilers	289800	5.5		37.6573	-75.7028	Accomack County	2019-01-31	2019-02-15
VPG250159	Active	Chickens, Broilers	289800	5.5		37.6573	-75.7028	Accomack County	2019-05-17	2019-05-30
VPG250159	History	Chickens, Broilers	289800	5.5		37.6573	-75.7028	Accomack County	2019-01-31	2019-02-15
VPG250159	Active	Chickens, Broilers	289800	5.5		37.6573	-75.7028	Accomack County	2019-05-17	2019-05-30
VPG250014	Active	Chickens, Broilers	209600	5.5		37.661	-75.755	Accomack County	2010-12-01	2011-01-05
VPG250014	Active	Chickens, Broilers	209600	5.5		37.661	-75.755	Accomack County	2010-12-01	2011-01-05
VPG250014	History	Chickens, Broilers	128000	5.5		37.661	-75.755	Accomack County	2010-08-18	2011-01-05
VPG250014	History	Chickens, Broilers	128000	5.5		37.661	-75.755	Accomack County	2010-08-18	2011-01-05
VPG250058	Active	Chickens, Broilers	371100	5.5		37.665	-75.717	Accomack County	2010-09-13	2011-01-05
VPG250058	Active	Chickens, Broilers	371100	5.5		37.665	-75.717	Accomack County	2010-09-13	2011-01-05
VPG250058	History	Chickens, Broilers	370814	5.5		37.665	-75.717	Accomack County	2010-09-13	2011-01-05
VPG250058	History	Chickens, Broilers	370814	5.5		37.665	-75.717	Accomack County	2010-09-13	2011-01-05
VPG250085	Active	Chickens, Broilers	171600	5.5		37.684	-75.749	Accomack County	2010-12-13	2011-01-05
VPG250085	Active	Chickens, Broilers	171600	5.5		37.684	-75.749	Accomack County	2010-12-13	2011-01-05
VPG250062	Active	Chickens, Broilers	50000	5.5		37.714	-75.667	Accomack County	2010-10-19	2011-01-05
VPG250062	Active	Chickens, Broilers	50000	5.5		37.714	-75.667	Accomack County	2010-10-19	2011-01-05
VPG250062	History	Chickens, Broilers	52000	5.5		37.714	-75.667	Accomack County	2010-10-19	2011-01-05
VPG250062	History	Chickens, Broilers	52000	5.5		37.714	-75.667	Accomack County	2010-10-19	2011-01-05
VPG250084	History	Chickens, Broilers	35000	5.5		37.729	-75.627	Accomack County	2010-12-08	2011-01-05
VPG250084	History	Chickens, Broilers	35000	5.5		37.729	-75.627	Accomack County	2010-12-08	2011-01-05
VPG250132	History	Chickens, Broiler Breeders	441000	5.5		37.7388	-75.7024	Accomack County	2016-02-01	2016-03-02
VPG250132	History	Chickens, Broiler Breeders	441000	5.5		37.7388	-75.7024	Accomack County	2016-02-01	2016-03-02
VPG250132	History	Chickens, Broiler Breeders	404000	5.5		37.7388	-75.7024	Accomack County	2016-02-01	2019-12-05
VPG250132	Active	Chickens, Broiler Breeders	404000	5.5		37.7388	-75.7024	Accomack County	2019-11-04	2019-12-05
VPG250132	History	Chickens, Broiler Breeders	404000	5.5		37.7388	-75.7024	Accomack County	2016-02-01	2019-12-05
VPG250132	Active	Chickens, Broiler Breeders	404000	5.5		37.7388	-75.7024	Accomack County	2019-11-04	2019-12-05
VPG250147	Active	Chickens, Broilers	483000	5.5		37.7457	-75.6626	Accomack County	2017-02-16	2017-04-03
VPG250147	Active	Chickens, Broilers	483000	5.5		37.7457	-75.6626	Accomack County	2017-02-16	2017-04-03
VPG250149	Active	Chickens, Broilers	386400	5.5		37.7638	-75.6962	Accomack County	2017-03-20	2017-05-11
VPG250149	Active	Chickens, Broilers	386400	5.5		37.7638	-75.6962	Accomack County	2017-03-20	2017-05-11
VPG250040	History	Chickens, Broilers	87000	5		37.771	-75.667	Accomack County	2010-09-13	2011-01-05
VPG250040	History	Chickens, Broilers	87000	5		37.771	-75.667	Accomack County	2010-09-13	2011-01-05
VPG250041	Active	Chickens, Broilers	140000	5.5		37.773	-75.669	Accomack County	2014-09-17	2014-09-19
VPG250041	Active	Chickens, Broilers	140000	5.5		37.773	-75.669	Accomack County	2014-09-17	2014-09-19
VPG250041	History	Chickens, Broilers	50000	5		37.773	-75.669	Accomack County	2010-09-13	2011-01-05
VPG250041	History	Chickens, Broilers	50000	5		37.773	-75.669	Accomack County	2014-09-17	2014-09-19
VPG250041	History	Chickens, Broilers	50000	5		37.773	-75.669	Accomack County	2010-09-13	2011-01-05
VPG250041	History	Chickens, Broilers	50000	5		37.773	-75.669	Accomack County	2014-09-17	2014-09-19
VPG250134	Active	Chickens, Broiler Breeders	372800	5.5		37.7792	-75.6131	Accomack County	2016-01-25	2016-01-26
VPG250134	Active	Chickens, Broiler Breeders	372800	5.5		37.7792	-75.6131	Accomack County	2016-01-25	2016-01-26
VPG250133	History	Chickens, Broiler Breeders	372800	5.5		37.7819	-75.6111	Accomack County	2016-01-25	2016-02-26
VPG250133	History	Chickens, Broiler Breeders	372800	5.5		37.7819	-75.6111	Accomack County	2016-01-25	2016-02-26
VPG250133	History	Chickens, Broiler Breeders	372800	5.5		37.7819	-75.6111	Accomack County	2016-01-25	2016-02-26
VPG250133	Active	Chickens, Broiler Breeders	372800	5.5		37.7819	-75.6111	Accomack County	2016-01-25	2019-02-26
VPG250133	History	Chickens, Broiler Breeders	372800	5.5		37.7819	-75.6111	Accomack County	2016-01-25	2016-02-26
VPG250133	Active	Chickens, Broiler Breeders	372800	5.5		37.7819	-75.6111	Accomack County	2016-01-25	2019-02-26
VPG250146	History	Chickens, Broilers	434700	5.5		37.7853	-75.6391	Accomack County	2017-02-10	2017-03-24
VPG250146	Active	Chickens, Broilers	434700	5.5		37.7853	-75.6391	Accomack County	2019-08-23	2019-08-26
VPG250146	History	Chickens, Broilers	434700	5.5		37.7853	-75.6391	Accomack County	2017-02-10	2017-03-24
VPG250146	Active	Chickens, Broilers	434700	5.5		37.7853	-75.6391	Accomack County	2019-08-23	2019-08-26
VPG250160	Active	Chickens, Broilers	78000	5.5		37.7905	-75.639	Accomack County	2019-02-15	2019-02-26
VPG250160	Active	Chickens, Broilers	78000	5.5		37.7905	-75.639	Accomack County	2019-02-15	2019-02-26
VPG250032	History	Chickens, Broilers	90000	5.5		37.791	-75.639	Accomack County	2010-08-26	2011-01-05
VPG250032	History	Chickens, Broilers	90000	5.5		37.791	-75.639	Accomack County	2010-08-26	2011-01-05
VPG250111	History	Chickens, Broilers	115000	5.5		37.794	-75.641	Accomack County	2011-01-19	2011-01-24
VPG250111	History	Chickens, Broilers	110000	5.5		37.794	-75.641	Accomack County	2011-01-19	2011-01-24
VPG250111	History	Chickens, Broilers	115000	5.5		37.794	-75.641	Accomack County	2011-01-19	2011-01-24
VPG250111	History	Chickens, Broilers	110000	5.5		37.794	-75.641	Accomack County	2011-01-19	2011-01-24
VPG250059	History	Chickens, Broilers	210000	5.5		37.8	-75.632	Accomack County	2014-12-29	2015-03-18
VPG250059	Active	Chickens, Broilers	567600	5.5		37.8	-75.632	Accomack County	2015-03-25	2015-03-25
VPG250059	History	Chickens, Broilers	210000	5.5		37.8	-75.632	Accomack County	2014-12-29	2015-03-18
VPG250059	Active	Chickens, Broilers	567600	5.5		37.8	-75.632	Accomack County	2015-03-25	2015-03-25
VPG250059	History	Chickens, Broilers	210000	5.5		37.8	-75.632	Accomack County	2014-12-29	2015-03-18
VPG250059	History	Chickens, Broilers	210000	5.5		37.8	-75.632	Accomack County	2014-12-29	2015-03-18
VPG250059	History	Chickens, Broilers	210000	5.5		37.8	-75.632	Accomack County	2010-08-16	2011-01-05
VPG250059	History	Chickens, Broilers	210000	5.5		37.8	-75.632	Accomack County	2010-08-16	2011-01-05
VPG250069	Active	Chickens, Broilers	53000	5.5		37.802	-75.659	Accomack County	2011-04-19	2011-04-19
VPG250069	Active	Chickens, Broilers	53000	5.5		37.802	-75.659	Accomack County	2011-04-19	2011-04-19
VPG250006	Active	Chickens, Broilers	66000	6		37.804	-75.636	Accomack County	2010-08-23	2011-01-05
VPG250006	Active	Chickens, Broilers	66000	6		37.804	-75.636	Accomack County	2010-08-23	2011-01-05
VPG250128	History	Chickens, Broiler Breeders	45000	5.5		37.8055	-75.6401	Accomack County	2015-06-17	2015-07-21
VPG250128	Active	Chickens, Broiler Breeders	225000	5.5		37.8055	-75.6401	Accomack County	2010-11-15	2011-01-05
VPG250128	History	Chickens, Broiler Breeders	45000	5.5		37.8055	-75.6401	Accomack County	2015-06-17	2015-07-21
VPG250128	Active	Chickens, Broiler Breeders	225000	5.5		37.8055	-75.6401	Accomack County	2010-11-15	2011-01-05
VPG250128	History	Chickens, Broiler Breeders	225000	5.5		37.8055	-75.6401	Accomack County	2015-06-17	2015-07-21
VPG250128	History	Chickens, Broiler Breeders	225000	5.5		37.8055	-75.6401	Accomack County	2015-06-17	2015-07-21
VPG250031	History	Chickens, Broilers	45000	5.5		37.806	-75.659	Accomack County	2010-11-04	2011-01-05
VPG250031	History	Chickens, Broilers	45000	5.5		37.806	-75.659	Accomack County	2010-11-04	2011-01-05
VPG250123	Active	Chickens, Broiler Breeders	274200	5		37.8079	-75.6113	Accomack County	2015-03-09	2015-04-15
VPG250123	Active	Chickens, Broiler Breeders	274200	5		37.8079	-75.6113	Accomack County	2015-03-09	2015-04-15
VPG250054	Active	Chickens, Broilers	120000	5.5		37.815	-75.567	Accomack County	2010-08-18	2011-01-05
VPG250054	Active	Chickens, Broilers	120000	5.5		37.815	-75.567	Accomack County	2010-08-18	2011-01-05
VPG250087	History	Chickens, Broilers	106000	5.5		37.82	-75.558	Accomack County	2010-09-24	2011-01-05
VPG250087	History	Chickens, Broilers	106000	5.5		37.82	-75.558	Accomack County	2010-09-24	2011-01-05
VPG250121	History	Chickens, Broilers	106000	5.5		37.8202	-75.5583	Accomack County	2013-02-12	2013-02-22
VPG250121	Active	Chickens, Broilers	106000	5.5		37.8202	-75.5583	Accomack County	2019-10-18	2020-04-13
VPG250121	History	Chickens, Broilers	106000	5.5		37.8202	-75.5583	Accomack County	2013-02-12	2013-02-22
VPG250121	Active	Chickens, Broilers	106000	5.5		37.8202	-75.5583	Accomack County	2019-10-18	2020-04-13
VPG250036	Active	Chickens, Broilers	42666	5.5		37.821	-75.669	Accomack County	2010-11-04	2011-01-05
VPG250036	Active	Chickens, Broilers	42666	5.5		37.821	-75.669	Accomack County	2010-11-04	2011-01-05
VPG250035	Active	Chickens, Broilers	148000	5.5		37.823	-75.646	Accomack County	2010-09-30	2011-01-05
VPG250035	Active	Chickens, Broilers	148000	5.5		37.823	-75.646	Accomack County	2010-09-30	2011-01-05
VPG250153	Active	Chickens, Broilers	548400	5.5		37.8231	-75.5747	Accomack County	2020-02-11	2020-02-11
VPG250153	History	Chickens, Broilers	548400	5.5		37.8231	-75.5747	Accomack County	2017-05-25	2020-02-11
VPG250153	Active	Chickens, Broilers	548400	5.5		37.8231	-75.5747	Accomack County	2020-02-11	2020-02-11
VPG250153	History	Chickens, Broilers	548400	5.5		37.8231	-75.5747	Accomack County	2017-05-25	2020-02-11
VPG250153	History	Chickens, Broilers	548400	5.5		37.8231	-75.5747	Accomack County	2017-05-25	2017-06-28
VPG250153	History	Chickens, Broilers	548400	5.5		37.8231	-75.5747	Accomack County	2017-05-25	2017-06-28
VPG250155	History	Chickens, Broilers	428000	6		37.8297	-75.5864	Accomack County	2017-10-25	2017-12-08
VPG250155	Active	Chickens, Broilers	428000	6		37.8297	-75.5864	Accomack County	2018-07-17	2018-08-20
VPG250155	History	Chickens, Broilers	428000	6		37.8297	-75.5864	Accomack County	2017-10-25	2017-12-08
VPG250155	Active	Chickens, Broilers	428000	6		37.8297	-75.5864	Accomack County	2018-07-17	2018-08-20
VPG250028	History	Chickens, Broilers	2000000	5.5		37.835	-75.5738	Accomack County	2010-10-19	2011-01-05
VPG250028	History	Chickens, Broilers	200000	5.5		37.835	-75.5738	Accomack County	2010-10-19	2011-01-05
VPG250028	Active	Chickens, Broilers	202300	5.5		37.835	-75.5738	Accomack County	2019-04-02	2019-05-20
VPG250028	History	Chickens, Broilers	202300	5.5		37.835	-75.5738	Accomack County	2019-04-02	2019-05-20
VPG250028	History	Chickens, Broilers	2000000	5.5		37.835	-75.5738	Accomack County	2010-10-19	2011-01-05
VPG250028	History	Chickens, Broilers	200000	5.5		37.835	-75.5738	Accomack County	2010-10-19	2011-01-05
VPG250028	Active	Chickens, Broilers	202300	5.5		37.835	-75.5738	Accomack County	2019-04-02	2019-05-20
VPG250028	History	Chickens, Broilers	202300	5.5		37.835	-75.5738	Accomack County	2019-04-02	2019-05-20
VPG250056	History	Chickens, Broilers	29600	5.5		37.84	-75.646	Accomack County	2011-01-10	2011-01-12
VPG250056	History	Chickens, Broilers	29600	5.5		37.84	-75.646	Accomack County	2011-01-10	2011-01-12
VPG250148	Active	Chickens, Broilers	483000	5.5		37.8483	-75.5769	Accomack County	2017-02-16	2017-04-07
VPG250148	Active	Chickens, Broilers	483000	5.5		37.8483	-75.5769	Accomack County	2017-02-16	2017-04-07
VPG250144	History	Chickens, Broilers	489400	5.5		37.8486	-75.5753	Accomack County	2017-02-07	2017-03-14
VPG250144	History	Chickens, Broilers	489400	5.5		37.8486	-75.5753	Accomack County	2017-02-07	2017-03-14
VPG250144	Active	Chickens, Broilers	482400	5.5		37.8486	-75.5753	Accomack County	2018-02-12	2018-02-12
VPG250144	Active	Chickens, Broilers	482400	5.5		37.8486	-75.5753	Accomack County	2018-02-12	2018-02-12
VPG250050	History	Chickens, Broilers	32000	5.5		37.853	-75.545	Accomack County	2010-09-24	2011-01-05
VPG250050	History	Chickens, Broilers	32000	5.5		37.853	-75.545	Accomack County	2010-09-24	2011-01-05
VPG250050	Active	Chickens, Broilers	30000	5.5		37.853	-75.545	Accomack County	2010-09-24	2011-01-05
VPG250050	Active	Chickens, Broilers	30000	5.5		37.853	-75.545	Accomack County	2010-09-24	2011-01-05
VPG250116	History	Chickens, Broilers	548400	5.5		37.857	-75.577	Accomack County	2017-05-25
VPG250116	History	Chickens, Broilers	274200	5.5		37.857	-75.577	Accomack County	2010-09-03	2018-03-23
VPG250116	Active	Chickens, Broilers	365600	5.5		37.857	-75.577	Accomack County	2010-09-03	2018-03-23
VPG250116	History	Chickens, Broilers	548400	5.5		37.857	-75.577	Accomack County	2017-05-25
VPG250116	History	Chickens, Broilers	274200	5.5		37.857	-75.577	Accomack County	2010-09-03	2018-03-23
VPG250116	Active	Chickens, Broilers	365600	5.5		37.857	-75.577	Accomack County	2010-09-03	2018-03-23
VPG250116	History	Chickens, Broilers	274200	5.5		37.857	-75.577	Accomack County	2010-09-03	2011-01-05
VPG250116	History	Chickens, Broilers	274200	5.5		37.857	-75.577	Accomack County	2010-09-03	2011-01-05
VPG250104	Active	Chickens, Broiler Breeders	126000	5.5		37.861	-75.597	Accomack County	2011-03-07	2011-03-10
VPG250104	Active	Chickens, Broiler Breeders	126000	5.5		37.861	-75.597	Accomack County	2011-03-07	2011-03-10
VPG250105	Active	Chickens, Broilers	88000	6		37.862	-75.63	Accomack County	2019-11-21	2020-04-16
VPG250105	Active	Chickens, Broilers	88000	6		37.862	-75.63	Accomack County	2019-11-21	2020-04-16
VPG250105	History	Chickens, Broilers	88000	6		37.862	-75.63	Accomack County	2010-09-08	2011-01-05
VPG250105	History	Chickens, Broilers	88000	6		37.862	-75.63	Accomack County	2010-09-08	2011-01-05
VPG250136	Active	Chickens, Broiler Breeders	405000	5.5		37.865	-75.5911	Accomack County	2016-02-19	2016-03-21
VPG250136	Active	Chickens, Broiler Breeders	405000	5.5		37.865	-75.5911	Accomack County	2016-02-19	2016-03-21
VPG250060	History	Chickens, Broilers	277000	5.5		37.867	-75.509	Accomack County	2010-11-19	2011-01-05
VPG250060	History	Chickens, Broilers	277000	5.5		37.867	-75.509	Accomack County	2010-11-19	2011-01-05
VPG250060	Active	Chickens, Broilers	277000	5.5		37.867	-75.509	Accomack County	2017-11-13	2017-12-11
VPG250060	Active	Chickens, Broilers	277000	5.5		37.867	-75.509	Accomack County	2017-11-13	2017-12-11
VPG250113	History	Chickens, Broilers	136500	5		37.868	-75.579	Accomack County	2010-11-23	2011-01-05
VPG250113	Active	Chickens, Broilers	125000	5.5		37.868	-75.579	Accomack County	2010-11-23	2011-01-05
VPG250113	History	Chickens, Broilers	136500	5		37.868	-75.579	Accomack County	2010-11-23	2011-01-05
VPG250113	Active	Chickens, Broilers	125000	5.5		37.868	-75.579	Accomack County	2010-11-23	2011-01-05
VPG250029	Active	Chickens, Broilers	55000	5.5		37.87	-75.561	Accomack County	2010-10-22	2011-01-05
VPG250029	Active	Chickens, Broilers	55000	5.5		37.87	-75.561	Accomack County	2010-10-22	2011-01-05
VPG250029	History	Chickens, Broilers	51000	5		37.87	-75.561	Accomack County	2010-10-22	2011-01-05
VPG250029	History	Chickens, Broilers	51000	5		37.87	-75.561	Accomack County	2010-10-22	2011-01-05
VPG250051	History	Chickens, Broilers	175800	5.5		37.8715	-75.5643	Accomack County	2010-10-05	2011-01-05
VPG250051	History	Chickens, Broilers	175800	5.5		37.8715	-75.5643	Accomack County	2010-10-05	2011-01-05
VPG250051	Active	Chickens, Broilers	175800	5.5		37.8715	-75.5643	Accomack County	2010-10-05	2011-01-05
VPG250051	Active	Chickens, Broilers	175800	5.5		37.8715	-75.5643	Accomack County	2010-10-05	2011-01-05
VPG250094	History	Chickens, Broilers	120000	5.5		37.872	-75.535	Accomack County	2016-08-04	2016-08-12
VPG250094	History	Chickens, Broilers	120000	5.5		37.872	-75.535	Accomack County	2016-08-04	2016-08-12
VPG250094	History	Chickens, Broilers	120000	5.5		37.872	-75.535	Accomack County	2011-09-12	2011-09-22
VPG250094	Active	Chickens, Broilers	120000	5.5		37.872	-75.535	Accomack County	2016-07-28	2016-08-12
VPG250094	History	Chickens, Broilers	120000	5.5		37.872	-75.535	Accomack County	2011-09-12	2011-09-22
VPG250094	Active	Chickens, Broilers	120000	5.5		37.872	-75.535	Accomack County	2016-07-28	2016-08-12
VPG250022	History	Chickens, Broilers	123000	5		37.873	-75.506	Accomack County	2010-12-17	2011-01-05
VPG250022	Active	Chickens, Broilers	123000	5		37.873	-75.506	Accomack County	2010-12-17	2018-03-28
VPG250022	History	Chickens, Broilers	123000	5		37.873	-75.506	Accomack County	2010-12-17	2011-01-05
VPG250022	Active	Chickens, Broilers	123000	5		37.873	-75.506	Accomack County	2010-12-17	2018-03-28
VPG250114	History	Chickens, Broilers	171400	5.5		37.88	-75.598	Accomack County	2010-12-09	2011-01-05
VPG250114	Active	Chickens, Broiler Breeders	37500	5.5		37.88	-75.598	Accomack County	2010-12-09	2011-01-05
VPG250114	History	Chickens, Broilers	171400	5.5		37.88	-75.598	Accomack County	2010-12-09	2011-01-05
VPG250114	Active	Chickens, Broiler Breeders	37500	5.5		37.88	-75.598	Accomack County	2010-12-09	2011-01-05
VPG250114	History	Chickens, Broilers	80000	5.5		37.88	-75.598	Accomack County	2010-12-09	2011-01-05
VPG250114	History	Chickens, Broilers	80000	5.5		37.88	-75.598	Accomack County	2010-12-09	2011-01-05
VPG250091	History	Chickens, Broilers	66000	5		37.882	-75.543	Accomack County	2010-09-24	2011-01-05
VPG250091	History	Chickens, Broilers	66000	5		37.882	-75.543	Accomack County	2010-09-24	2011-01-05
VPG250091	Active	Chickens, Broilers	66000	5		37.882	-75.543	Accomack County	2013-01-28	2013-02-11
VPG250091	Active	Chickens, Broilers	66000	5		37.882	-75.543	Accomack County	2013-01-28	2013-02-11
VPG250042	Active	Chickens, Broilers	120000	5.5		37.885	-75.546	Accomack County	2010-11-30	2011-01-05
VPG250042	Active	Chickens, Broilers	120000	5.5		37.885	-75.546	Accomack County	2010-11-30	2011-01-05
VPG250157	Active	Chickens, Broiler Breeders	160000	5.5		37.8872	-75.5032	Accomack County	2018-03-29	2018-07-09
VPG250157	Active	Chickens, Broiler Breeders	160000	5.5		37.8872	-75.5032	Accomack County	2018-03-29	2018-07-09
VPG250053	Active	Chickens, Broilers	227000	5.5		37.889	-75.542	Accomack County	2010-12-17	2011-01-05
VPG250053	History	Chickens, Broilers	227500	5.5		37.889	-75.542	Accomack County	2010-12-17	2011-01-05
VPG250053	Active	Chickens, Broilers	227000	5.5		37.889	-75.542	Accomack County	2010-12-17	2011-01-05
VPG250053	History	Chickens, Broilers	227500	5.5		37.889	-75.542	Accomack County	2010-12-17	2011-01-05
VPG250043	History	Chickens, Broilers	518400	5.5		37.898	-75.505	Accomack County	2011-02-04	2011-02-08
VPG250043	History	Chickens, Broilers	518400	5.5		37.898	-75.505	Accomack County	2011-02-04	2011-02-08
VPG250156	Active	Chickens, Broilers	160000	5.5		37.8984	-75.5048	Accomack County	2018-03-29	2018-07-09
VPG250156	Active	Chickens, Broilers	160000	5.5		37.8984	-75.5048	Accomack County	2018-03-29	2018-07-09
VPG250158	Active	Chickens, Broilers	176400	5.5		37.8991	-75.5397	Accomack County	2018-04-24	2018-07-09
VPG250158	Active	Chickens, Broilers	176400	5.5		37.8991	-75.5397	Accomack County	2018-04-24	2018-07-09
VPG250107	History	Chickens, Broilers	62000	5.5		37.901	-75.512	Accomack County	2010-07-14	2011-01-05
VPG250107	History	Chickens, Broilers	62000	5.5		37.901	-75.512	Accomack County	2010-07-14	2011-01-05
VPG250107	History	Chickens, Broilers	63000	5.5		37.901	-75.512	Accomack County	2010-07-14	2011-01-05
VPG250107	History	Chickens, Broilers	63000	5.5		37.901	-75.512	Accomack County	2010-07-14	2011-01-05
VPG250024	History	Chickens, Broilers	350000	5.5		37.9069	-75.5514	Accomack County	2010-12-17	2011-01-05
VPG250024	History	Chickens, Broilers	350000	5.5		37.9069	-75.5514	Accomack County	2010-12-17	2011-01-05
VPG250024	Active	Chickens, Broilers	350000	5.5		37.9069	-75.5514	Accomack County	2013-03-07	2013-03-07
VPG250024	Active	Chickens, Broilers	350000	5.5		37.9069	-75.5514	Accomack County	2013-03-07	2013-03-07
VPG250118	Active	Chickens, Broilers	158600	5.5		37.9092	-75.5182	Accomack County	2010-11-15	2011-01-05
VPG250118	Active	Chickens, Broilers	158600	5.5		37.9092	-75.5182	Accomack County	2010-11-15	2011-01-05
VPG250140	Active	Chickens, Broiler Breeders	170000	5.5		37.9119	-75.5818	Accomack County	2016-08-19	2016-08-25
VPG250140	Active	Chickens, Broiler Breeders	170000	5.5		37.9119	-75.5818	Accomack County	2016-08-19	2016-08-25
VPG250086	Active	Chickens, Broilers	124000	5.5		37.918	-75.596	Accomack County	2014-03-05	2014-04-09
VPG250086	Active	Chickens, Broilers	124000	5.5		37.918	-75.596	Accomack County	2014-03-05	2014-04-09
VPG250086	History	Chickens, Broilers	225000	5.5		37.918	-75.596	Accomack County	2010-08-25	2011-01-05
VPG250086	History	Chickens, Broilers	124000	5.5		37.918	-75.596	Accomack County	2014-03-05	2014-04-09
VPG250086	History	Chickens, Broilers	225000	5.5		37.918	-75.596	Accomack County	2010-08-25	2011-01-05
VPG250086	History	Chickens, Broilers	124000	5.5		37.918	-75.596	Accomack County	2014-03-05	2014-04-09
VPG250125	Active	Chickens, Broiler Breeders	365000	5.5		37.9211	-75.5417	Accomack County	2015-03-26	2015-05-04
VPG250125	Active	Chickens, Broiler Breeders	365000	5.5		37.9211	-75.5417	Accomack County	2015-03-26	2015-05-04
VPG250125	History	Chickens, Broiler Breeders	45700	6		37.9211	-75.5417	Accomack County	2015-03-26	2015-05-04
VPG250125	History	Chickens, Broiler Breeders	45700	6		37.9211	-75.5417	Accomack County	2015-03-26	2015-05-04
VPG250061	History	Chickens, Pullets	200000	5.5		37.925	-75.622	Accomack County	2013-07-29	2013-08-12
VPG250061	History	Chickens, Pullets	200000	5.5		37.925	-75.622	Accomack County	2013-07-29	2013-08-12
VPG250061	History	Chickens, Pullets	200000	5.5		37.925	-75.622	Accomack County	2010-11-16	2011-01-05
VPG250061	History	Chickens, Broiler Breeders	136000	5.5		37.925	-75.622	Accomack County	2010-11-16	2011-01-05
VPG250061	History	Chickens, Broilers	165000	5.5		37.925	-75.622	Accomack County	2010-11-16	2011-01-05
VPG250061	Active	Chickens, Pullets	100000	5.5		37.925	-75.622	Accomack County	2013-07-29	2013-08-12
VPG250061	History	Chickens, Pullets	200000	5.5		37.925	-75.622	Accomack County	2010-11-16	2011-01-05
VPG250061	History	Chickens, Broiler Breeders	136000	5.5		37.925	-75.622	Accomack County	2010-11-16	2011-01-05
VPG250061	History	Chickens, Broilers	165000	5.5		37.925	-75.622	Accomack County	2010-11-16	2011-01-05
VPG250061	Active	Chickens, Pullets	100000	5.5		37.925	-75.622	Accomack County	2013-07-29	2013-08-12
VPG250039	History	Chickens, Broilers	44000	5.5		37.927	-75.72	Accomack County	2010-09-08	2011-01-05
VPG250039	History	Chickens, Broilers	44000	5.5		37.927	-75.72	Accomack County	2010-09-08	2011-01-05
VPG250126	Active	Chickens, Broiler Breeders	236000	5.5		37.9276	-75.6263	Accomack County	2015-03-17	2016-03-23
VPG250126	Active	Chickens, Broiler Breeders	236000	5.5		37.9276	-75.6263	Accomack County	2015-03-17	2016-03-23
VPG250023	History	Chickens, Broilers	132000	5.5		37.932	-75.545	Accomack County	2010-08-18	2011-01-05
VPG250023	History	Chickens, Broilers	124000	5.5		37.932	-75.545	Accomack County	2010-08-18	2011-01-05
VPG250023	History	Chickens, Broilers	132000	5.5		37.932	-75.545	Accomack County	2010-08-18	2011-01-05
VPG250023	History	Chickens, Broilers	124000	5.5		37.932	-75.545	Accomack County	2010-08-18	2011-01-05
VPG250115	History	Chickens, Broilers	154000	5.5		37.941	-75.616	Accomack County	2010-11-29	2011-01-05
VPG250115	History	Chickens, Broilers	154000	5.5		37.941	-75.616	Accomack County	2010-11-29	2011-01-05
VPG250122	Active	Chickens, Broiler Breeders	154000	5.5		37.9413	-75.6167	Accomack County	2013-03-22	2013-04-03
VPG250122	Active	Chickens, Broiler Breeders	154000	5.5		37.9413	-75.6167	Accomack County	2013-03-22	2013-04-03
VPG250154	History	Chickens, Broilers	141000	5.5		37.9433	-75.5103	Accomack County	2017-08-08	2017-11-01
VPG250154	History	Chickens, Broilers	141000	5.5		37.9433	-75.5103	Accomack County	2017-08-18	2017-11-01
VPG250154	Active	Chickens, Broilers	141000	5.5		37.9433	-75.5103	Accomack County	2017-08-08	2017-11-01
VPG250154	History	Chickens, Broilers	141000	5.5		37.9433	-75.5103	Accomack County	2017-08-08	2017-11-01
VPG250154	History	Chickens, Broilers	141000	5.5		37.9433	-75.5103	Accomack County	2017-08-08	2017-11-01
VPG250154	History	Chickens, Broilers	141000	5.5		37.9433	-75.5103	Accomack County	2017-08-18	2017-11-01
VPG250154	Active	Chickens, Broilers	141000	5.5		37.9433	-75.5103	Accomack County	2017-08-08	2017-11-01
VPG250154	History	Chickens, Broilers	141000	5.5		37.9433	-75.5103	Accomack County	2017-08-08	2017-11-01
VPG250082	Active	Chickens, Broilers	198	5.5		37.9472	-75.5526	Accomack County	2010-11-15	2011-01-05
VPG250082	Active	Chickens, Broilers	198	5.5		37.9472	-75.5526	Accomack County	2010-11-15	2011-01-05
VPG250082	History	Chickens, Broilers	113000	5.5		37.948	-75.553	Accomack County	2011-01-07	2011-01-12
VPG250082	Active	Chickens, Broilers	113000	5.5		37.948	-75.553	Accomack County	2010-11-15	2011-01-05
VPG250082	History	Chickens, Broilers	113000	5.5		37.948	-75.553	Accomack County	2011-01-07	2011-01-12
VPG250082	Active	Chickens, Broilers	113000	5.5		37.948	-75.553	Accomack County	2010-11-15	2011-01-05
VPG250027	History	Chickens, Broiler Breeders	3500	2		37.9482	-75.4956	Accomack County	2010-09-24	2011-01-05
VPG250027	History	Chickens, Broiler Breeders	3500	2		37.9482	-75.4956	Accomack County	2010-09-24	2011-01-05
VPG250055	Active	Chickens, Broilers	119600	5.5		37.9508	-75.6161	Accomack County	2011-01-28	2011-01-28
VPG250055	Active	Chickens, Broilers	119600	5.5		37.9508	-75.6161	Accomack County	2011-01-28	2011-01-28
VPG250055	History	Chickens, Broilers	117000	5.5		37.9508	-75.6161	Accomack County	2011-01-28	2011-01-28
VPG250055	History	Chickens, Broilers	117000	5.5		37.9508	-75.6161	Accomack County	2011-01-28	2011-01-28
VPG250007	Active	Chickens, Broilers	103000	5.5		37.958	-75.613	Accomack County	2011-01-10	2011-01-12
VPG250007	Active	Chickens, Broilers	103000	5.5		37.958	-75.613	Accomack County	2011-01-10	2011-01-12
VPG250098	History	Chickens, Broilers	170000	5.5		37.964	-75.594	Accomack County	2010-10-18	2011-01-05
VPG250098	History	Chickens, Broilers	170000	5.5		37.964	-75.594	Accomack County	2010-10-18	2011-01-05
VPG250150	Active	Chickens, Broilers	214400	5.5		37.971	-75.4799	Accomack County	2017-04-03	2017-05-26
VPG250150	Active	Chickens, Broilers	214400	5.5		37.971	-75.4799	Accomack County	2017-04-03	2017-05-26
VPG250096	Active	Chickens, Broilers	301000	5.5		37.973	-75.574	Accomack County	2010-08-11	2011-01-05
VPG250096	Active	Chickens, Broilers	301000	5.5		37.973	-75.574	Accomack County	2010-08-11	2011-01-05
VPG250130	History	Chickens, Broiler Breeders	53625	5.5		37.9771	-75.5272	Accomack County	2015-07-21	2015-08-25
VPG250130	History	Chickens, Broiler Breeders	53625	5.5		37.9771	-75.5272	Accomack County	2015-07-21	2015-08-25
VPG250130	Active	Chickens, Broiler Breeders	643500	5.5		37.9771	-75.5272	Accomack County	2015-07-21	2015-08-25
VPG250130	Active	Chickens, Broiler Breeders	643500	5.5		37.9771	-75.5272	Accomack County	2015-07-21	2015-08-25
VPG250097	History	Chickens, Broilers	202000	5.5		37.979	-75.543	Accomack County	2010-09-28	2011-01-05
VPG250097	History	Chickens, Broilers	202000	5.5		37.979	-75.543	Accomack County	2010-09-28	2011-01-05
VPG250090	History	Chickens, Broilers	210000	5.5		37.981	-75.543	Accomack County	2010-10-21	2011-01-05
VPG250090	History	Chickens, Broilers	210000	5.5		37.981	-75.543	Accomack County	2010-10-21	2011-01-05
VPG250038	History	Chickens, Broilers	204000	5.5		37.9813	-75.5414	Accomack County	2010-10-21	2011-01-05
VPG250038	Active	Chickens, Broilers	356400	5.5		37.9813	-75.5414	Accomack County	2018-02-12	2018-02-12
VPG250038	History	Chickens, Broilers	356000	5.5		37.9813	-75.5414	Accomack County	2017-12-07	2017-12-07
VPG250038	History	Chickens, Broilers	204000	5.5		37.9813	-75.5414	Accomack County	2010-10-21	2011-01-05
VPG250038	Active	Chickens, Broilers	356400	5.5		37.9813	-75.5414	Accomack County	2018-02-12	2018-02-12
VPG250038	History	Chickens, Broilers	356000	5.5		37.9813	-75.5414	Accomack County	2017-12-07	2017-12-07
VPG250038	History	Chickens, Broilers	204000	5.5		37.9813	-75.5414	Accomack County	2016-08-22	2016-08-25
VPG250038	History	Chickens, Broilers	204000	5.5		37.9813	-75.5414	Accomack County	2016-08-22	2016-08-25
VPG250030	Active	Chickens, Broilers	239000	5.5		37.987	-75.523	Accomack County	2010-08-11	2011-01-05
VPG250030	Active	Chickens, Broilers	239000	5.5		37.987	-75.523	Accomack County	2010-08-11	2011-01-05
VPG250129	Active	Chickens, Broiler Breeders	284400	5.5		37.9956	-75.5314	Accomack County	2019-05-06	2019-05-15
VPG250129	Active	Chickens, Broiler Breeders	284400	5.5		37.9956	-75.5314	Accomack County	2019-05-06	2019-05-15
VPG250129	History	Chickens, Broiler Breeders	284400	5.5		37.9956	-75.5314	Accomack County	2015-06-19	2015-07-31
VPG250129	History	Chickens, Broiler Breeders	284400	5.5		37.9956	-75.5314	Accomack County	2015-06-19	2015-07-31
VPG250070	History	Chickens, Broilers	125000	5.5		37.997	-75.47	Accomack County	2010-12-15	2011-01-05
VPG250070	History	Chickens, Broilers	125000	5.5		37.997	-75.47	Accomack County	2010-12-15	2011-01-05
VPG250070	Active	Chickens, Broilers	115000	5.5		37.997	-75.47	Accomack County	2010-12-15	2011-01-05
VPG250070	Active	Chickens, Broilers	115000	5.5		37.997	-75.47	Accomack County	2010-12-15	2011-01-05
VPG250019	Active	Chickens, Broilers	136000	5.5		37.9997	-75.487	Accomack County	2016-02-24	2016-02-24
VPG250019	Active	Chickens, Broilers	136000	5.5		37.9997	-75.487	Accomack County	2016-02-24	2016-02-24
VPG250077	History	Chickens, Broilers	28000	5.5		38.014	-75.399	Accomack County	2010-10-07	2011-01-05
VPG250077	History	Chickens, Broilers	28000	5.5		38.014	-75.399	Accomack County	2010-10-07	2011-01-05
VPG250120	Active	Chickens, Broilers	182400	5.5				Accomack County	2010-08-11	2011-01-05
VPG250120	Active	Chickens, Broilers	182400	5.5				Accomack County	2010-08-11	2011-01-05
VPG250154	History	Chickens, Broilers	113000	5.5				Accomack County	2017-08-08	2017-11-01
VPG250154	History	Chickens, Broilers	113000	5.5				Accomack County	2017-08-08	2017-11-01
VPG250154	History	Chickens, Broilers	113000	5.5				Accomack County	2017-08-08	2017-11-01
VPG250154	History	Chickens, Broilers	113000	5.5				Accomack County	2017-08-08	2017-11-01

## Sheet: data no lat long
Permit Number	Permit Type	Classification	Permit Activity	Date: Record Archived	Date: Record Last Modified	Date: Permit Effective	Date: Permit Expiration	Date: Previous Permit Expiration	Date: Application Received	Date: Permit Signed	Previous Permit Activity	Loaded Date	Rural Location	Loc Address 1	Loc Address 2	Loc City/Town	Loc State	Loc ZIP Code	Loc ZIP Code Ext	FIPS City / County	Created Date	Modified Date	Loaded Date
VPG250007	VPA PWM GP	History	Issuance	2011-08-17	2007-06-06							2020-10-05	6072 Bullbeggar Rd, Withams VA 23488	6072 Bullbeggar Rd		Withams	VA	23488		Accomack County	2001-06-07	2011-01-11	2020-10-06
VPG250007	VPA PWM GP	History	Issuance	2011-08-17	2007-06-06							2020-10-05	6072 Bullbeggar Rd, Withams VA 23488	6072 Bullbeggar Rd		Withams	VA	23488		Accomack County	2001-06-07	2011-01-11	2020-10-06
VPG250008	VPA PWM GP	History	Termination	2011-02-02	2011-02-02	2000-12-01	2010-12-01		2001-05-30	2001-06-04		2020-10-05	6072 Bullbeggar Rd, Withams VA 23488	6072 Bullbeggar Rd		Withams	VA	23488		Accomack County	2001-06-07	2011-01-11	2020-10-06
VPG250008	VPA PWM GP	History	Termination	2011-02-02	2011-02-02	2000-12-01	2010-12-01		2001-05-30	2001-06-04		2020-10-05	6072 Bullbeggar Rd, Withams VA 23488	6072 Bullbeggar Rd		Withams	VA	23488		Accomack County	2001-06-07	2011-01-11	2020-10-06
VPG250019	VPA PWM GP	Active	Reissuance		2016-02-24	2010-12-01	2020-11-30		2016-02-24	2016-02-24		2020-10-05	33368 Signpost Rd	33368 Signpost Rd		New Church	VA	23415		Accomack County	2001-07-26	2016-02-24	2020-10-06
VPG250019	VPA PWM GP	Active	Reissuance		2016-02-24	2010-12-01	2020-11-30		2016-02-24	2016-02-24		2020-10-05	33368 Signpost Rd	33368 Signpost Rd		New Church	VA	23415		Accomack County	2001-07-26	2016-02-24	2020-10-06
VPG250021	VPA PWM GP	History	Termination	2008-01-09	2010-08-23	2000-12-01	2010-12-01		2001-07-20	01/01/1753		2020-10-05	27227 Savannah Rd	27227 Savannah Rd		Hallwood	VA	23359		Accomack County	2001-07-30	2009-04-28	2020-10-06
VPG250021	VPA PWM GP	History	Termination	2008-01-09	2010-08-23	2000-12-01	2010-12-01		2001-07-20	01/01/1753		2020-10-05	27227 Savannah Rd	27227 Savannah Rd		Hallwood	VA	23359		Accomack County	2001-07-30	2009-04-28	2020-10-06
VPG250022	VPA PWM GP	Active	Permit Change - Ownership		2018-03-28	2010-12-01	2020-11-30		2010-12-17	2018-03-28		2020-10-05	Holland Farm Rd, Assawoman VA 23302	Holland Farm Road		Assawoman	VA	23302		Accomack County	2001-08-06	2018-03-28	2020-10-06
VPG250014	VPA PWM GP	Active	Permit Change - Facility/Ops		2018-02-14	2010-12-01	2020-11-30		2010-12-01	2011-01-05		2020-10-05	18646 Airport Dr, Melfa, VA 23413	18646 Airport Dr		Melfa	VA	23413		Accomack County	2001-06-18	2010-09-03	2020-10-06
VPG250014	VPA PWM GP	Active	Permit Change - Facility/Ops		2018-02-14	2010-12-01	2020-11-30		2010-12-01	2011-01-05		2020-10-05	18646 Airport Dr, Melfa, VA 23413	18646 Airport Dr		Melfa	VA	23413		Accomack County	2001-06-18	2010-09-03	2020-10-06
VPG250014	VPA PWM GP	History	Issuance	2011-08-17	2007-06-06	2000-12-01	2010-12-01		2001-06-11	2001-06-12		2020-10-05	18646 Airport Dr, Melfa, VA 23413	18646 Airport Dr		Melfa	VA	23413		Accomack County	2001-06-18	2010-09-03	2020-10-06
VPG250014	VPA PWM GP	History	Issuance	2011-08-17	2007-06-06	2000-12-01	2010-12-01		2001-06-11	2001-06-12		2020-10-05	18646 Airport Dr, Melfa, VA 23413	18646 Airport Dr		Melfa	VA	23413		Accomack County	2001-06-18	2010-09-03	2020-10-06
VPG250023	VPA PWM GP	History	Issuance	2011-08-17	2007-06-06	2000-12-01	2010-12-01			01/01/1753		2020-10-05	7487 Lankford Hwy, Oak Hall, VA	7487 Lankford Hwy		Oak Hall	VA	23416		Accomack County	2001-08-14	2010-09-03	2020-10-06
VPG250093	VPA PWM GP	History	Termination	2011-01-27	2011-02-02	2002-01-30	2010-12-01		2001-09-24	2002-01-31		2020-10-05	3228 Holland Rd, New Church	3228 Holland Rd		New Church	VA	23415		Accomack County	1999-12-01	2011-01-27	2020-10-06
VPG250093	VPA PWM GP	History	Termination	2011-01-27	2011-02-02	2002-01-30	2010-12-01		2001-09-24	2002-01-31		2020-10-05	3228 Holland Rd, New Church	3228 Holland Rd		New Church	VA	23415		Accomack County	1999-12-01	2011-01-27	2020-10-06
VPG250006	VPA PWM GP	History	Issuance	2011-08-17	2007-06-06	2000-12-01	2010-12-01		2001-05-25	2001-05-29		2020-10-05	Route 676, Hopeton, VA	Route 676		Hopeton	VA	23421		Accomack County	2001-06-05	2020-06-02	2020-10-06
VPG250006	VPA PWM GP	History	Issuance	2011-08-17	2007-06-06	2000-12-01	2010-12-01		2001-05-25	2001-05-29		2020-10-05	Route 676, Hopeton, VA	Route 676		Hopeton	VA	23421		Accomack County	2001-06-05	2020-06-02	2020-10-06
VPG250006	VPA PWM GP	Active	Reissuance		2011-08-22	2010-12-01	2020-11-30		2010-08-23	2011-01-05		2020-10-05	Route 676, Hopeton, VA	Route 676		Hopeton	VA	23421		Accomack County	2001-06-05	2020-06-02	2020-10-06
VPG250006	VPA PWM GP	Active	Reissuance		2011-08-22	2010-12-01	2020-11-30		2010-08-23	2011-01-05		2020-10-05	Route 676, Hopeton, VA	Route 676		Hopeton	VA	23421		Accomack County	2001-06-05	2020-06-02	2020-10-06
VPG250007	VPA PWM GP	Active	Reissuance		2011-08-23	2010-12-01	2020-11-30		2011-01-10	2011-01-12		2020-10-05	6072 Bullbeggar Rd, Withams VA 23488	6072 Bullbeggar Rd		Withams	VA	23488		Accomack County	2001-06-07	2011-01-11	2020-10-06
VPG250007	VPA PWM GP	Active	Reissuance		2011-08-23	2010-12-01	2020-11-30		2011-01-10	2011-01-12		2020-10-05	6072 Bullbeggar Rd, Withams VA 23488	6072 Bullbeggar Rd		Withams	VA	23488		Accomack County	2001-06-07	2011-01-11	2020-10-06
VPG250088	VPA PWM GP	History	Termination	2011-02-02	2011-02-02	2001-12-11	2010-12-01		2001-10-01	2001-12-11		2020-10-05	Atlantic, VA	PO Box 184		Atlantic	VA	23303		Accomack County	1999-12-01	2011-02-02	2020-10-06
VPG250088	VPA PWM GP	History	Termination	2011-02-02	2011-02-02	2001-12-11	2010-12-01		2001-10-01	2001-12-11		2020-10-05	Atlantic, VA	PO Box 184		Atlantic	VA	23303		Accomack County	1999-12-01	2011-02-02	2020-10-06
VPG250019	VPA PWM GP	History	Issuance	2011-08-17	2008-09-24	2000-12-01	2010-12-01		2001-07-11	2001-07-17		2020-10-05	33368 Signpost Rd	33368 Signpost Rd		New Church	VA	23415		Accomack County	2001-07-26	2016-02-24	2020-10-06
VPG250019	VPA PWM GP	History	Issuance	2011-08-17	2008-09-24	2000-12-01	2010-12-01		2001-07-11	2001-07-17		2020-10-05	33368 Signpost Rd	33368 Signpost Rd		New Church	VA	23415		Accomack County	2001-07-26	2016-02-24	2020-10-06
VPG250022	VPA PWM GP	History	Issuance	2011-08-17	2007-06-06	2000-12-01	2010-12-01			2001-08-01		2020-10-05	Holland Farm Rd, Assawoman VA 23302	Holland Farm Road		Assawoman	VA	23302		Accomack County	2001-08-06	2018-03-28	2020-10-06
VPG250022	VPA PWM GP	History	Issuance	2011-08-17	2007-06-06	2000-12-01	2010-12-01			2001-08-01		2020-10-05	Holland Farm Rd, Assawoman VA 23302	Holland Farm Road		Assawoman	VA	23302		Accomack County	2001-08-06	2018-03-28	2020-10-06
VPG250023	VPA PWM GP	History	Issuance	2011-08-17	2007-06-06	2000-12-01	2010-12-01			01/01/1753		2020-10-05	7487 Lankford Hwy, Oak Hall, VA	7487 Lankford Hwy		Oak Hall	VA	23416		Accomack County	2001-08-14	2010-09-03	2020-10-06
VPG250023	VPA PWM GP	History	Termination	2019-06-24	2019-06-24	2010-12-01	2020-11-30		2010-08-18	2011-01-05		2020-10-05	7487 Lankford Hwy, Oak Hall, VA	7487 Lankford Hwy		Oak Hall	VA	23416		Accomack County	2001-08-14	2010-09-03	2020-10-06
VPG250023	VPA PWM GP	History	Termination	2019-06-24	2019-06-24	2010-12-01	2020-11-30		2010-08-18	2011-01-05		2020-10-05	7487 Lankford Hwy, Oak Hall, VA	7487 Lankford Hwy		Oak Hall	VA	23416		Accomack County	2001-08-14	2010-09-03	2020-10-06
VPG250023	VPA PWM GP	History	Reissuance	2018-02-14	2018-02-14	2010-12-01	2020-11-30		2010-08-18	2011-01-05		2020-10-05	7487 Lankford Hwy, Oak Hall, VA	7487 Lankford Hwy		Oak Hall	VA	23416		Accomack County	2001-08-14	2010-09-03	2020-10-06
VPG250023	VPA PWM GP	History	Reissuance	2018-02-14	2018-02-14	2010-12-01	2020-11-30		2010-08-18	2011-01-05		2020-10-05	7487 Lankford Hwy, Oak Hall, VA	7487 Lankford Hwy		Oak Hall	VA	23416		Accomack County	2001-08-14	2010-09-03	2020-10-06
VPG250022	VPA PWM GP	Active	Permit Change - Ownership		2018-03-28	2010-12-01	2020-11-30		2010-12-17	2018-03-28		2020-10-05	Holland Farm Rd, Assawoman VA 23302	Holland Farm Road		Assawoman	VA	23302		Accomack County	2001-08-06	2018-03-28	2020-10-06
VPG250024	VPA PWM GP	History	Issuance	2011-08-17	2007-06-06	2000-12-01	2010-12-01			2001-08-13		2020-10-05	9372 Lankford Hwy, Oak Hall VA23416	9372 Lankford Hwy		Oak Hall	VA	23416		Accomack County	2001-08-14	2010-12-28	2020-10-06
VPG250024	VPA PWM GP	History	Issuance	2011-08-17	2007-06-06	2000-12-01	2010-12-01			2001-08-13		2020-10-05	9372 Lankford Hwy, Oak Hall VA23416	9372 Lankford Hwy		Oak Hall	VA	23416		Accomack County	2001-08-14	2010-12-28	2020-10-06
VPG250028	VPA PWM GP	History	Permit Change - Facility/Ops	2019-06-04	2019-06-04	2010-12-01	2020-11-30		2010-10-19	2011-01-05		2020-10-05		14527 Lankford Highway		Bloxom	VA	23308		Accomack County	2001-08-20	2018-10-02	2020-10-06
VPG250028	VPA PWM GP	History	Permit Change - Facility/Ops	2019-06-04	2019-06-04	2010-12-01	2020-11-30		2010-10-19	2011-01-05		2020-10-05		14527 Lankford Highway		Bloxom	VA	23308		Accomack County	2001-08-20	2018-10-02	2020-10-06
VPG250028	VPA PWM GP	Active	Permit Change - Ownership		2020-04-20	2010-12-01	2020-11-30		2019-04-02	2019-05-20		2020-10-05		14527 Lankford Highway		Bloxom	VA	23308		Accomack County	2001-08-20	2018-10-02	2020-10-06
VPG250028	VPA PWM GP	Active	Permit Change - Ownership		2020-04-20	2010-12-01	2020-11-30		2019-04-02	2019-05-20		2020-10-05		14527 Lankford Highway		Bloxom	VA	23308		Accomack County	2001-08-20	2018-10-02	2020-10-06
VPG250036	VPA PWM GP	History	Issuance	2011-08-17	2008-07-14	2000-12-01	2010-12-01			2001-09-11		2020-10-05	16244 St Thomas Rd, Bloxom, VA 23308	16244 St Thomas Rd		Bloxom	VA	23308		Accomack County	2001-09-11	2010-11-08	2020-10-06
VPG250022	VPA PWM GP	History	Reissuance	2018-03-28	2018-03-28	2010-12-01	2020-11-30		2010-12-17	2011-01-05		2020-10-05	Holland Farm Rd, Assawoman VA 23302	Holland Farm Road		Assawoman	VA	23302		Accomack County	2001-08-06	2018-03-28	2020-10-06
VPG250022	VPA PWM GP	History	Reissuance	2018-03-28	2018-03-28	2010-12-01	2020-11-30		2010-12-17	2011-01-05		2020-10-05	Holland Farm Rd, Assawoman VA 23302	Holland Farm Road		Assawoman	VA	23302		Accomack County	2001-08-06	2018-03-28	2020-10-06
VPG250014	VPA PWM GP	History	Reissuance	2018-02-14	2018-02-14	2010-12-01	2020-11-30		2010-08-18	2011-01-05		2020-10-05	18646 Airport Dr, Melfa, VA 23413	18646 Airport Dr		Melfa	VA	23413		Accomack County	2001-06-18	2010-09-03	2020-10-06
VPG250014	VPA PWM GP	History	Reissuance	2018-02-14	2018-02-14	2010-12-01	2020-11-30		2010-08-18	2011-01-05		2020-10-05	18646 Airport Dr, Melfa, VA 23413	18646 Airport Dr		Melfa	VA	23413		Accomack County	2001-06-18	2010-09-03	2020-10-06
VPG250028	VPA PWM GP	History	Issuance	2011-08-17	2007-06-06	2000-12-01	2010-12-01			2001-09-15		2020-10-05		14527 Lankford Highway		Bloxom	VA	23308		Accomack County	2001-08-20	2018-10-02	2020-10-06
VPG250028	VPA PWM GP	History	Issuance	2011-08-17	2007-06-06	2000-12-01	2010-12-01			2001-09-15		2020-10-05		14527 Lankford Highway		Bloxom	VA	23308		Accomack County	2001-08-20	2018-10-02	2020-10-06
VPG250028	VPA PWM GP	History	Reissuance	2018-02-14	2018-02-14	2010-12-01	2020-11-30		2010-10-19	2011-01-05		2020-10-05		14527 Lankford Highway		Bloxom	VA	23308		Accomack County	2001-08-20	2018-10-02	2020-10-06
VPG250028	VPA PWM GP	History	Reissuance	2018-02-14	2018-02-14	2010-12-01	2020-11-30		2010-10-19	2011-01-05		2020-10-05		14527 Lankford Highway		Bloxom	VA	23308		Accomack County	2001-08-20	2018-10-02	2020-10-06
VPG250028	VPA PWM GP	History	Permit Change - Facility/Ops	2020-04-20	2020-04-20	2010-12-01	2020-11-30		2019-04-02	2019-05-20		2020-10-05		14527 Lankford Highway		Bloxom	VA	23308		Accomack County	2001-08-20	2018-10-02	2020-10-06
VPG250028	VPA PWM GP	History	Permit Change - Facility/Ops	2020-04-20	2020-04-20	2010-12-01	2020-11-30		2019-04-02	2019-05-20		2020-10-05		14527 Lankford Highway		Bloxom	VA	23308		Accomack County	2001-08-20	2018-10-02	2020-10-06
VPG250035	VPA PWM GP	History	Issuance	2011-08-17	2011-03-23	2000-12-01	2010-12-01		2003-03-17	2001-09-11		2020-10-05	16177 Big Rd, Bloxom VA 23308	16177 Big Rd		Bloxom	VA	23308		Accomack County	2001-09-11	2010-10-06	2020-10-06
VPG250035	VPA PWM GP	History	Issuance	2011-08-17	2011-03-23	2000-12-01	2010-12-01		2003-03-17	2001-09-11		2020-10-05	16177 Big Rd, Bloxom VA 23308	16177 Big Rd		Bloxom	VA	23308		Accomack County	2001-09-11	2010-10-06	2020-10-06
VPG250035	VPA PWM GP	Active	Reissuance		2011-09-13	2010-12-01	2020-11-30		2010-09-30	2011-01-05		2020-10-05	16177 Big Rd, Bloxom VA 23308	16177 Big Rd		Bloxom	VA	23308		Accomack County	2001-09-11	2010-10-06	2020-10-06
VPG250035	VPA PWM GP	Active	Reissuance		2011-09-13	2010-12-01	2020-11-30		2010-09-30	2011-01-05		2020-10-05	16177 Big Rd, Bloxom VA 23308	16177 Big Rd		Bloxom	VA	23308		Accomack County	2001-09-11	2010-10-06	2020-10-06
VPG250036	VPA PWM GP	Active	Reissuance		2011-08-25	2010-12-01	2020-11-30		2010-11-04	2011-01-05		2020-10-05	16244 St Thomas Rd, Bloxom, VA 23308	16244 St Thomas Rd		Bloxom	VA	23308		Accomack County	2001-09-11	2010-11-08	2020-10-06
VPG250036	VPA PWM GP	Active	Reissuance		2011-08-25	2010-12-01	2020-11-30		2010-11-04	2011-01-05		2020-10-05	16244 St Thomas Rd, Bloxom, VA 23308	16244 St Thomas Rd		Bloxom	VA	23308		Accomack County	2001-09-11	2010-11-08	2020-10-06
VPG250027	VPA PWM GP	History	Issuance	2011-08-17	2007-06-06	2000-12-01	2010-12-01			2001-08-15		2020-10-05	7002 Fleming Rd, New Church VA 23415	7002 Fleming Rd		New Church	VA	23415		Accomack County	2001-08-20	2010-09-28	2020-10-06
VPG250027	VPA PWM GP	History	Issuance	2011-08-17	2007-06-06	2000-12-01	2010-12-01			2001-08-15		2020-10-05	7002 Fleming Rd, New Church VA 23415	7002 Fleming Rd		New Church	VA	23415		Accomack County	2001-08-20	2010-09-28	2020-10-06
VPG250029	VPA PWM GP	History	Issuance	2011-08-17	2007-06-06	2000-12-01	2010-12-01			2001-09-07		2020-10-05	Rte 692 and Hwy 13, Mappsville, VA	Rte 692 and Hwy 13		Mappsville	VA	23442		Accomack County	2001-09-10	2008-07-28	2020-10-06
VPG250029	VPA PWM GP	History	Issuance	2011-08-17	2007-06-06	2000-12-01	2010-12-01			2001-09-07		2020-10-05	Rte 692 and Hwy 13, Mappsville, VA	Rte 692 and Hwy 13		Mappsville	VA	23442		Accomack County	2001-09-10	2008-07-28	2020-10-06
VPG250029	VPA PWM GP	History	Reissuance	2018-02-14	2018-02-14	2010-12-01	2020-11-30		2010-10-22	2011-01-05		2020-10-05	Rte 692 and Hwy 13, Mappsville, VA	Rte 692 and Hwy 13		Mappsville	VA	23442		Accomack County	2001-09-10	2008-07-28	2020-10-06
VPG250029	VPA PWM GP	History	Reissuance	2018-02-14	2018-02-14	2010-12-01	2020-11-30		2010-10-22	2011-01-05		2020-10-05	Rte 692 and Hwy 13, Mappsville, VA	Rte 692 and Hwy 13		Mappsville	VA	23442		Accomack County	2001-09-10	2008-07-28	2020-10-06
VPG250032	VPA PWM GP	History	Issuance	2011-08-17	2007-06-06	2000-12-01	2010-12-01			2001-09-07		2020-10-05	18620 County Rd, Parksley VA 23421	18620 County Rd		Parksley	VA	23421		Accomack County	2001-09-12	2011-01-05	2020-10-06
VPG250032	VPA PWM GP	History	Issuance	2011-08-17	2007-06-06	2000-12-01	2010-12-01			2001-09-07		2020-10-05	18620 County Rd, Parksley VA 23421	18620 County Rd		Parksley	VA	23421		Accomack County	2001-09-12	2011-01-05	2020-10-06
VPG250031	VPA PWM GP	History	Termination	2012-03-13	2012-03-13	2010-12-01	2020-11-30		2010-11-04	2011-01-05		2020-10-05	17224 Big Rd, Bloxom VA 23308	17224 Big Rd		Bloxom	VA	23308		Accomack County	2001-09-12	2010-11-08	2020-10-06
VPG250031	VPA PWM GP	History	Termination	2012-03-13	2012-03-13	2010-12-01	2020-11-30		2010-11-04	2011-01-05		2020-10-05	17224 Big Rd, Bloxom VA 23308	17224 Big Rd		Bloxom	VA	23308		Accomack County	2001-09-12	2010-11-08	2020-10-06
VPG250039	VPA PWM GP	History	Issuance	2011-08-17	2007-06-06	2001-09-26	2010-12-01		2001-09-13	2001-09-26		2020-10-05	808 Freeschool Rd, Saxis, VA 23427	808 Freeschool Rd		Saxis	VA	23427		Accomack County	2001-09-26	2010-07-27	2020-10-06
VPG250039	VPA PWM GP	History	Issuance	2011-08-17	2007-06-06	2001-09-26	2010-12-01		2001-09-13	2001-09-26		2020-10-05	808 Freeschool Rd, Saxis, VA 23427	808 Freeschool Rd		Saxis	VA	23427		Accomack County	2001-09-26	2010-07-27	2020-10-06
VPG250038	VPA PWM GP	History	Permit Change - Ownership	2017-12-07	2017-12-07	2010-12-01	2020-11-30		2016-08-22	2016-08-25		2020-10-05	20243 Farlow Rd, New Church, VA	20243 Farlow Rd		New Church	VA	23415		Accomack County	2001-09-26	2016-08-24	2020-10-06
VPG250038	VPA PWM GP	History	Permit Change - Ownership	2017-12-07	2017-12-07	2010-12-01	2020-11-30		2016-08-22	2016-08-25		2020-10-05	20243 Farlow Rd, New Church, VA	20243 Farlow Rd		New Church	VA	23415		Accomack County	2001-09-26	2016-08-24	2020-10-06
VPG250038	VPA PWM GP	History	Permit Change - Facility/Ops	2018-02-12	2018-02-12	2010-12-01	2020-11-30		2017-12-07	2017-12-07		2020-10-05	20243 Farlow Rd, New Church, VA	20243 Farlow Rd		New Church	VA	23415		Accomack County	2001-09-26	2016-08-24	2020-10-06
VPG250038	VPA PWM GP	History	Permit Change - Facility/Ops	2018-02-12	2018-02-12	2010-12-01	2020-11-30		2017-12-07	2017-12-07		2020-10-05	20243 Farlow Rd, New Church, VA	20243 Farlow Rd		New Church	VA	23415		Accomack County	2001-09-26	2016-08-24	2020-10-06
VPG250038	VPA PWM GP	Active	Permit Change - Facility/Ops		2018-02-13	2010-12-01	2020-11-30		2018-02-12	2018-02-12		2020-10-05	20243 Farlow Rd, New Church, VA	20243 Farlow Rd		New Church	VA	23415		Accomack County	2001-09-26	2016-08-24	2020-10-06
VPG250038	VPA PWM GP	Active	Permit Change - Facility/Ops		2018-02-13	2010-12-01	2020-11-30		2018-02-12	2018-02-12		2020-10-05	20243 Farlow Rd, New Church, VA	20243 Farlow Rd		New Church	VA	23415		Accomack County	2001-09-26	2016-08-24	2020-10-06
VPG250046	VPA PWM GP	History	Termination	2007-05-07	2007-06-06	2001-10-03	2010-12-01		2001-09-18	2001-10-03		2020-10-05	28478 Groton Town Rd	13170 Sanns Dr		Hallwood	VA	23359		Accomack County	2001-09-27	2018-03-28	2020-10-06
VPG250046	VPA PWM GP	History	Termination	2007-05-07	2007-06-06	2001-10-03	2010-12-01		2001-09-18	2001-10-03		2020-10-05	28478 Groton Town Rd	13170 Sanns Dr		Hallwood	VA	23359		Accomack County	2001-09-27	2018-03-28	2020-10-06
VPG250116	VPA PWM GP	History	Issuance	2011-08-17	2008-10-20	2000-12-01	2010-11-30		2008-09-10	2008-10-20		2020-10-05	28478 Groton Town Rd	13170 Sanns Dr		Hallwood	VA	23359		Accomack County	2001-09-27	2018-03-28	2020-10-06
VPG250116	VPA PWM GP	History	Issuance	2011-08-17	2008-10-20	2000-12-01	2010-11-30		2008-09-10	2008-10-20		2020-10-05	28478 Groton Town Rd	13170 Sanns Dr		Hallwood	VA	23359		Accomack County	2001-09-27	2018-03-28	2020-10-06
VPG250041	VPA PWM GP	History	Reissuance	2016-12-29	2016-12-29	2010-12-01	2020-11-30		2010-09-13	2011-01-05		2020-10-05	19380 Mirinia Rd	19380 Mirinia Rd		Greenbush	VA	23357		Accomack County	2001-09-26	2010-09-20	2020-10-06
VPG250041	VPA PWM GP	History	Reissuance	2016-12-29	2016-12-29	2010-12-01	2020-11-30		2010-09-13	2011-01-05		2020-10-05	19380 Mirinia Rd	19380 Mirinia Rd		Greenbush	VA	23357		Accomack County	2001-09-26	2010-09-20	2020-10-06
VPG250041	VPA PWM GP	History	Reissuance	2018-02-14	2018-02-14	2010-12-01	2020-11-30		2014-09-17	2014-09-19		2020-10-05	19380 Mirinia Rd	19380 Mirinia Rd		Greenbush	VA	23357		Accomack County	2001-09-26	2010-09-20	2020-10-06
VPG250041	VPA PWM GP	History	Reissuance	2018-02-14	2018-02-14	2010-12-01	2020-11-30		2014-09-17	2014-09-19		2020-10-05	19380 Mirinia Rd	19380 Mirinia Rd		Greenbush	VA	23357		Accomack County	2001-09-26	2010-09-20	2020-10-06
VPG250041	VPA PWM GP	Active	Permit Change - Facility/Ops		2019-04-15	2010-12-01	2020-11-30		2014-09-17	2014-09-19		2020-10-05	19380 Mirinia Rd	19380 Mirinia Rd		Greenbush	VA	23357		Accomack County	2001-09-26	2010-09-20	2020-10-06
VPG250041	VPA PWM GP	Active	Permit Change - Facility/Ops		2019-04-15	2010-12-01	2020-11-30		2014-09-17	2014-09-19		2020-10-05	19380 Mirinia Rd	19380 Mirinia Rd		Greenbush	VA	23357		Accomack County	2001-09-26	2010-09-20	2020-10-06
VPG250041	VPA PWM GP	History	Issuance	2011-08-17	2007-06-06	2001-09-26	2010-12-01		2001-09-07	2001-09-26		2020-10-05	19380 Mirinia Rd	19380 Mirinia Rd		Greenbush	VA	23357		Accomack County	2001-09-26	2010-09-20	2020-10-06
VPG250041	VPA PWM GP	History	Issuance	2011-08-17	2007-06-06	2001-09-26	2010-12-01		2001-09-07	2001-09-26		2020-10-05	19380 Mirinia Rd	19380 Mirinia Rd		Greenbush	VA	23357		Accomack County	2001-09-26	2010-09-20	2020-10-06
VPG250042	VPA PWM GP	History	Issuance	2011-08-17	2007-06-06	2001-10-02	2010-12-01		2021-09-20	2001-10-02		2020-10-05	11182 Sand St, Temperanceville, VA 23442	11182 Sand St		Temperanceville	VA	23442		Accomack County	2001-09-27	2010-12-01	2020-10-06
VPG250042	VPA PWM GP	History	Issuance	2011-08-17	2007-06-06	2001-10-02	2010-12-01		2021-09-20	2001-10-02		2020-10-05	11182 Sand St, Temperanceville, VA 23442	11182 Sand St		Temperanceville	VA	23442		Accomack County	2001-09-27	2010-12-01	2020-10-06
VPG250116	VPA PWM GP	Active	Permit Change - Facility/Ops		2018-06-14	2010-12-01	2020-11-30		2010-09-03	2018-03-23		2020-10-05	28478 Groton Town Rd	13170 Sanns Dr		Hallwood	VA	23359		Accomack County	2001-09-27	2018-03-28	2020-10-06
VPG250116	VPA PWM GP	Active	Permit Change - Facility/Ops		2018-06-14	2010-12-01	2020-11-30		2010-09-03	2018-03-23		2020-10-05	28478 Groton Town Rd	13170 Sanns Dr		Hallwood	VA	23359		Accomack County	2001-09-27	2018-03-28	2020-10-06
VPG250054	VPA PWM GP	History	Issuance	2011-08-17	2007-06-06	2001-10-11	2010-12-01		2001-10-03	2001-10-11		2020-10-05	16386 Metompkin Rd, Modest Town, VA 23412	16386 Metompkin Rd		Modest Town	VA	23412		Accomack County	2001-10-11	2010-09-03	2020-10-06
VPG250054	VPA PWM GP	History	Issuance	2011-08-17	2007-06-06	2001-10-11	2010-12-01		2001-10-03	2001-10-11		2020-10-05	16386 Metompkin Rd, Modest Town, VA 23412	16386 Metompkin Rd		Modest Town	VA	23412		Accomack County	2001-10-11	2010-09-03	2020-10-06
VPG250055	VPA PWM GP	Active	Permit Change - Facility/Ops		2018-02-14	2010-12-01	2020-11-30		2011-01-28	2011-01-28		2020-10-05	6344 Bullbeggar Rd, Withams, VA 23488	6344 Bullbeggar Rd		Withams	VA	23488		Accomack County	2001-10-11	2011-01-31	2020-10-06
VPG250055	VPA PWM GP	Active	Permit Change - Facility/Ops		2018-02-14	2010-12-01	2020-11-30		2011-01-28	2011-01-28		2020-10-05	6344 Bullbeggar Rd, Withams, VA 23488	6344 Bullbeggar Rd		Withams	VA	23488		Accomack County	2001-10-11	2011-01-31	2020-10-06
VPG250056	VPA PWM GP	History	Termination	2018-04-09	2018-04-09	2010-12-01	2020-11-30		2011-01-10	2011-01-12		2020-10-05	24425 Guards Shore Rd, Bloxom, VA	24425 Guards Shore Rd		Bloxom	VA	23308		Accomack County	2001-10-11	2011-01-11	2020-10-06
VPG250036	VPA PWM GP	History	Issuance	2011-08-17	2008-07-14	2000-12-01	2010-12-01			2001-09-11		2020-10-05	16244 St Thomas Rd, Bloxom, VA 23308	16244 St Thomas Rd		Bloxom	VA	23308		Accomack County	2001-09-11	2010-11-08	2020-10-06
VPG250030	VPA PWM GP	History	Issuance	2011-08-17	2009-10-15	2000-12-01	2010-12-01			2001-09-07		2020-10-05	3475 Kelly Rd, New Church, VA 23415	3475 Kelly Rd		New Church	VA	23415		Accomack County	2001-09-12	2010-09-07	2020-10-06
VPG250030	VPA PWM GP	History	Issuance	2011-08-17	2009-10-15	2000-12-01	2010-12-01			2001-09-07		2020-10-05	3475 Kelly Rd, New Church, VA 23415	3475 Kelly Rd		New Church	VA	23415		Accomack County	2001-09-12	2010-09-07	2020-10-06
VPG250030	VPA PWM GP	Active	Reissuance		2011-08-23	2010-12-01	2020-11-30		2010-08-11	2011-01-05		2020-10-05	3475 Kelly Rd, New Church, VA 23415	3475 Kelly Rd		New Church	VA	23415		Accomack County	2001-09-12	2010-09-07	2020-10-06
VPG250030	VPA PWM GP	Active	Reissuance		2011-08-23	2010-12-01	2020-11-30		2010-08-11	2011-01-05		2020-10-05	3475 Kelly Rd, New Church, VA 23415	3475 Kelly Rd		New Church	VA	23415		Accomack County	2001-09-12	2010-09-07	2020-10-06
VPG250027	VPA PWM GP	History	Termination	2015-10-29	2015-10-29	2010-12-01	2020-11-30		2010-09-24	2011-01-05		2020-10-05	7002 Fleming Rd, New Church VA 23415	7002 Fleming Rd		New Church	VA	23415		Accomack County	2001-08-20	2010-09-28	2020-10-06
VPG250027	VPA PWM GP	History	Termination	2015-10-29	2015-10-29	2010-12-01	2020-11-30		2010-09-24	2011-01-05		2020-10-05	7002 Fleming Rd, New Church VA 23415	7002 Fleming Rd		New Church	VA	23415		Accomack County	2001-08-20	2010-09-28	2020-10-06
VPG250029	VPA PWM GP	Active	Permit Change - Facility/Ops		2018-02-14	2010-12-01	2020-11-30		2010-10-22	2011-01-05		2020-10-05	Rte 692 and Hwy 13, Mappsville, VA	Rte 692 and Hwy 13		Mappsville	VA	23442		Accomack County	2001-09-10	2008-07-28	2020-10-06
VPG250029	VPA PWM GP	Active	Permit Change - Facility/Ops		2018-02-14	2010-12-01	2020-11-30		2010-10-22	2011-01-05		2020-10-05	Rte 692 and Hwy 13, Mappsville, VA	Rte 692 and Hwy 13		Mappsville	VA	23442		Accomack County	2001-09-10	2008-07-28	2020-10-06
VPG250031	VPA PWM GP	History	Issuance	2011-08-17	2007-06-06	2000-12-01	2010-12-01			2001-09-07		2020-10-05	17224 Big Rd, Bloxom VA 23308	17224 Big Rd		Bloxom	VA	23308		Accomack County	2001-09-12	2010-11-08	2020-10-06
VPG250031	VPA PWM GP	History	Issuance	2011-08-17	2007-06-06	2000-12-01	2010-12-01			2001-09-07		2020-10-05	17224 Big Rd, Bloxom VA 23308	17224 Big Rd		Bloxom	VA	23308		Accomack County	2001-09-12	2010-11-08	2020-10-06
VPG250040	VPA PWM GP	History	Issuance	2011-08-17	2007-06-06	2001-09-26	2010-12-01		2001-09-07			2020-10-05	19479 Mirinia Rd, Greenbush VA 23357	19479 Mirinia Rd		Greenbush	VA	23357		Accomack County	2001-09-26	2010-09-20	2020-10-06
VPG250040	VPA PWM GP	History	Issuance	2011-08-17	2007-06-06	2001-09-26	2010-12-01		2001-09-07			2020-10-05	19479 Mirinia Rd, Greenbush VA 23357	19479 Mirinia Rd		Greenbush	VA	23357		Accomack County	2001-09-26	2010-09-20	2020-10-06
VPG250040	VPA PWM GP	History	Termination	2013-01-31	2013-01-31	2010-12-01	2020-11-30		2010-09-13	2011-01-05		2020-10-05	19479 Mirinia Rd, Greenbush VA 23357	19479 Mirinia Rd		Greenbush	VA	23357		Accomack County	2001-09-26	2010-09-20	2020-10-06
VPG250040	VPA PWM GP	History	Termination	2013-01-31	2013-01-31	2010-12-01	2020-11-30		2010-09-13	2011-01-05		2020-10-05	19479 Mirinia Rd, Greenbush VA 23357	19479 Mirinia Rd		Greenbush	VA	23357		Accomack County	2001-09-26	2010-09-20	2020-10-06
VPG250039	VPA PWM GP	History	Termination	2017-08-28	2017-08-28	2010-12-01	2020-11-30		2010-09-08	2011-01-05		2020-10-05	808 Freeschool Rd, Saxis, VA 23427	808 Freeschool Rd		Saxis	VA	23427		Accomack County	2001-09-26	2010-07-27	2020-10-06
VPG250039	VPA PWM GP	History	Termination	2017-08-28	2017-08-28	2010-12-01	2020-11-30		2010-09-08	2011-01-05		2020-10-05	808 Freeschool Rd, Saxis, VA 23427	808 Freeschool Rd		Saxis	VA	23427		Accomack County	2001-09-26	2010-07-27	2020-10-06
VPG250038	VPA PWM GP	History	Reissuance	2016-09-08	2016-09-08	2010-12-01	2020-11-30		2010-10-21	2011-01-05		2020-10-05	20243 Farlow Rd, New Church, VA	20243 Farlow Rd		New Church	VA	23415		Accomack County	2001-09-26	2016-08-24	2020-10-06
VPG250038	VPA PWM GP	History	Reissuance	2016-09-08	2016-09-08	2010-12-01	2020-11-30		2010-10-21	2011-01-05		2020-10-05	20243 Farlow Rd, New Church, VA	20243 Farlow Rd		New Church	VA	23415		Accomack County	2001-09-26	2016-08-24	2020-10-06
VPG250038	VPA PWM GP	History	Issuance	2011-08-17	2007-06-06	2001-09-26	2010-12-01		2005-09-14			2020-10-05	20243 Farlow Rd, New Church, VA	20243 Farlow Rd		New Church	VA	23415		Accomack County	2001-09-26	2016-08-24	2020-10-06
VPG250038	VPA PWM GP	History	Issuance	2011-08-17	2007-06-06	2001-09-26	2010-12-01		2005-09-14			2020-10-05	20243 Farlow Rd, New Church, VA	20243 Farlow Rd		New Church	VA	23415		Accomack County	2001-09-26	2016-08-24	2020-10-06
VPG250032	VPA PWM GP	History	Termination	2019-07-29	2019-07-29	2010-12-01	2020-11-30		2010-08-26	2011-01-05		2020-10-05	18620 County Rd, Parksley VA 23421	18620 County Rd		Parksley	VA	23421		Accomack County	2001-09-12	2011-01-05	2020-10-06
VPG250032	VPA PWM GP	History	Termination	2019-07-29	2019-07-29	2010-12-01	2020-11-30		2010-08-26	2011-01-05		2020-10-05	18620 County Rd, Parksley VA 23421	18620 County Rd		Parksley	VA	23421		Accomack County	2001-09-12	2011-01-05	2020-10-06
VPG250042	VPA PWM GP	Active	Reissuance		2011-09-06	2010-12-01	2020-11-30		2010-11-30	2011-01-05		2020-10-05	11182 Sand St, Temperanceville, VA 23442	11182 Sand St		Temperanceville	VA	23442		Accomack County	2001-09-27	2010-12-01	2020-10-06
VPG250116	VPA PWM GP	History	Permit Change - Ownership	2018-06-14	2018-06-14	2010-12-01	2020-11-30		2010-09-03	2018-03-23		2020-10-05	28478 Groton Town Rd	13170 Sanns Dr		Hallwood	VA	23359		Accomack County	2001-09-27	2018-03-28	2020-10-06
VPG250116	VPA PWM GP	History	Permit Change - Ownership	2018-06-14	2018-06-14	2010-12-01	2020-11-30		2010-09-03	2018-03-23		2020-10-05	28478 Groton Town Rd	13170 Sanns Dr		Hallwood	VA	23359		Accomack County	2001-09-27	2018-03-28	2020-10-06
VPG250116	VPA PWM GP	History	Reissuance	2018-03-28	2018-03-28	2010-12-01	2020-11-30		2010-09-03	2011-01-05		2020-10-05	28478 Groton Town Rd	13170 Sanns Dr		Hallwood	VA	23359		Accomack County	2001-09-27	2018-03-28	2020-10-06
VPG250116	VPA PWM GP	History	Reissuance	2018-03-28	2018-03-28	2010-12-01	2020-11-30		2010-09-03	2011-01-05		2020-10-05	28478 Groton Town Rd	13170 Sanns Dr		Hallwood	VA	23359		Accomack County	2001-09-27	2018-03-28	2020-10-06
VPG250049	VPA PWM GP	History	Termination	2011-02-02	2011-02-02	2001-10-03	2010-12-01		2001-09-26	2001-10-03		2020-10-05	17437 St Thomas Rd, Parksley, VA	17437 St Thomas Rd		Parksley	VA	23421		Accomack County	2001-10-03	2011-02-02	2020-10-06
VPG250049	VPA PWM GP	History	Termination	2011-02-02	2011-02-02	2001-10-03	2010-12-01		2001-09-26	2001-10-03		2020-10-05	17437 St Thomas Rd, Parksley, VA	17437 St Thomas Rd		Parksley	VA	23421		Accomack County	2001-10-03	2011-02-02	2020-10-06
VPG250054	VPA PWM GP	Active	Reissuance		2011-09-06	2010-12-01	2020-11-30		2010-08-18	2011-01-05		2020-10-05	16386 Metompkin Rd, Modest Town, VA 23412	16386 Metompkin Rd		Modest Town	VA	23412		Accomack County	2001-10-11	2010-09-03	2020-10-06
VPG250054	VPA PWM GP	Active	Reissuance		2011-09-06	2010-12-01	2020-11-30		2010-08-18	2011-01-05		2020-10-05	16386 Metompkin Rd, Modest Town, VA 23412	16386 Metompkin Rd		Modest Town	VA	23412		Accomack County	2001-10-11	2010-09-03	2020-10-06
VPG250055	VPA PWM GP	History	Issuance	2011-08-17	2007-06-06	2001-10-12	2010-12-01		2001-10-02	2001-10-12		2020-10-05	6344 Bullbeggar Rd, Withams, VA 23488	6344 Bullbeggar Rd		Withams	VA	23488		Accomack County	2001-10-11	2011-01-31	2020-10-06
VPG250055	VPA PWM GP	History	Issuance	2011-08-17	2007-06-06	2001-10-12	2010-12-01		2001-10-02	2001-10-12		2020-10-05	6344 Bullbeggar Rd, Withams, VA 23488	6344 Bullbeggar Rd		Withams	VA	23488		Accomack County	2001-10-11	2011-01-31	2020-10-06
VPG250055	VPA PWM GP	History	Reissuance	2018-02-14	2018-02-14	2010-12-01	2020-11-30		2011-01-28	2011-01-28		2020-10-05	6344 Bullbeggar Rd, Withams, VA 23488	6344 Bullbeggar Rd		Withams	VA	23488		Accomack County	2001-10-11	2011-01-31	2020-10-06
VPG250055	VPA PWM GP	History	Reissuance	2018-02-14	2018-02-14	2010-12-01	2020-11-30		2011-01-28	2011-01-28		2020-10-05	6344 Bullbeggar Rd, Withams, VA 23488	6344 Bullbeggar Rd		Withams	VA	23488		Accomack County	2001-10-11	2011-01-31	2020-10-06
VPG250056	VPA PWM GP	History	Issuance	2011-08-17	2007-06-06	2001-10-12	2010-12-01		2001-10-02	2001-10-12		2020-10-05	24425 Guards Shore Rd, Bloxom, VA	24425 Guards Shore Rd		Bloxom	VA	23308		Accomack County	2001-10-11	2011-01-11	2020-10-06
VPG250056	VPA PWM GP	History	Issuance	2011-08-17	2007-06-06	2001-10-12	2010-12-01		2001-10-02	2001-10-12		2020-10-05	24425 Guards Shore Rd, Bloxom, VA	24425 Guards Shore Rd		Bloxom	VA	23308		Accomack County	2001-10-11	2011-01-11	2020-10-06
VPG250042	VPA PWM GP	Active	Reissuance		2011-09-06	2010-12-01	2020-11-30		2010-11-30	2011-01-05		2020-10-05	11182 Sand St, Temperanceville, VA 23442	11182 Sand St		Temperanceville	VA	23442		Accomack County	2001-09-27	2010-12-01	2020-10-06
VPG250043	VPA PWM GP	History	Issuance	2011-08-17	2007-06-06	2001-10-02	2010-12-01		2001-01-19	2001-10-02		2020-10-05	10081 Atlantic Rd, Atlantic VA 23303	10081 Atlantic Rd		Atlantic	VA	23303		Accomack County	2001-09-27	2010-11-03	2020-10-06
VPG250043	VPA PWM GP	History	Issuance	2011-08-17	2007-06-06	2001-10-02	2010-12-01		2001-01-19	2001-10-02		2020-10-05	10081 Atlantic Rd, Atlantic VA 23303	10081 Atlantic Rd		Atlantic	VA	23303		Accomack County	2001-09-27	2010-11-03	2020-10-06
VPG250043	VPA PWM GP	History	Termination	2018-07-13	2018-07-13	2010-12-01	2020-11-30		2011-02-04	2011-02-08		2020-10-05	10081 Atlantic Rd, Atlantic VA 23303	10081 Atlantic Rd		Atlantic	VA	23303		Accomack County	2001-09-27	2010-11-03	2020-10-06
VPG250043	VPA PWM GP	History	Termination	2018-07-13	2018-07-13	2010-12-01	2020-11-30		2011-02-04	2011-02-08		2020-10-05	10081 Atlantic Rd, Atlantic VA 23303	10081 Atlantic Rd		Atlantic	VA	23303		Accomack County	2001-09-27	2010-11-03	2020-10-06
VPG250052	VPA PWM GP	History	Termination	2006-05-10	2010-08-23	2001-10-03	2010-12-01		2001-09-08	2001-10-03		2020-10-05				Bloxom	VA	23308		Accomack County	2001-10-03	2008-09-10	2020-10-06
VPG250052	VPA PWM GP	History	Termination	2006-05-10	2010-08-23	2001-10-03	2010-12-01		2001-09-08	2001-10-03		2020-10-05				Bloxom	VA	23308		Accomack County	2001-10-03	2008-09-10	2020-10-06
VPG250051	VPA PWM GP	History	Issuance	2011-08-17	2007-06-06	2001-10-03	2010-12-01		2001-09-21	2001-10-03		2020-10-05	29246 Hallwood Rd, Hallwood VA 23359	29246 Hallwood Rd		Hallwood	VA	23359		Accomack County	2001-10-03	2010-10-06	2020-10-06
VPG250051	VPA PWM GP	History	Issuance	2011-08-17	2007-06-06	2001-10-03	2010-12-01		2001-09-21	2001-10-03		2020-10-05	29246 Hallwood Rd, Hallwood VA 23359	29246 Hallwood Rd		Hallwood	VA	23359		Accomack County	2001-10-03	2010-10-06	2020-10-06
VPG250051	VPA PWM GP	History	Reissuance	2018-02-12	2018-02-12	2010-12-01	2020-11-30		2010-10-05	2011-01-05		2020-10-05	29246 Hallwood Rd, Hallwood VA 23359	29246 Hallwood Rd		Hallwood	VA	23359		Accomack County	2001-10-03	2010-10-06	2020-10-06
VPG250051	VPA PWM GP	History	Reissuance	2018-02-12	2018-02-12	2010-12-01	2020-11-30		2010-10-05	2011-01-05		2020-10-05	29246 Hallwood Rd, Hallwood VA 23359	29246 Hallwood Rd		Hallwood	VA	23359		Accomack County	2001-10-03	2010-10-06	2020-10-06
VPG250080	VPA PWM GP	History	Termination		2007-10-16	2001-10-30	2010-12-01		2001-10-23	2001-10-30		2020-10-05	Chincoteague Rd, New Church, VA	Chincoteague Rd		New Church	VA	23415		Accomack County	2001-10-11	2008-09-10	2020-10-06
VPG250080	VPA PWM GP	History	Termination		2007-10-16	2001-10-30	2010-12-01		2001-10-23	2001-10-30		2020-10-05	Chincoteague Rd, New Church, VA	Chincoteague Rd		New Church	VA	23415		Accomack County	2001-10-11	2008-09-10	2020-10-06
VPG250085	VPA PWM GP	Active	Reissuance		2011-08-30	2010-12-01	2020-11-30		2010-12-13	2011-01-05		2020-10-05	19245 Gaskin Rd, Onley VA 23410	19245 Gaskin Rd		Onley	VA	23410		Accomack County	2001-10-11	2010-12-14	2020-10-06
VPG250085	VPA PWM GP	Active	Reissuance		2011-08-30	2010-12-01	2020-11-30		2010-12-13	2011-01-05		2020-10-05	19245 Gaskin Rd, Onley VA 23410	19245 Gaskin Rd		Onley	VA	23410		Accomack County	2001-10-11	2010-12-14	2020-10-06
VPG250086	VPA PWM GP	History	Reissuance	2018-02-12	2018-02-12	2010-12-01	2020-11-30		2014-03-05	2014-04-09		2020-10-05	Rt 695, W of Accomack County, VA	Rt 695 Savis Rd		Temperanceville	VA			Accomack County	2001-10-11	2010-09-03	2020-10-06
VPG250056	VPA PWM GP	History	Termination	2018-04-09	2018-04-09	2010-12-01	2020-11-30		2011-01-10	2011-01-12		2020-10-05	24425 Guards Shore Rd, Bloxom, VA	24425 Guards Shore Rd		Bloxom	VA	23308		Accomack County	2001-10-11	2011-01-11	2020-10-06
VPG250095	VPA PWM GP	History	Termination	2011-02-02	2011-02-02	2002-02-14	2010-12-01		2001-09-28	2002-02-14		2020-10-05	14086 Winterville Rd, Bloxom, VA	14086 Winterville Rd		Bloxom	VA	23081		Accomack County	2001-10-11	2011-02-02	2020-10-06
VPG250095	VPA PWM GP	History	Termination	2011-02-02	2011-02-02	2002-02-14	2010-12-01		2001-09-28	2002-02-14		2020-10-05	14086 Winterville Rd, Bloxom, VA	14086 Winterville Rd		Bloxom	VA	23081		Accomack County	2001-10-11	2011-02-02	2020-10-06
VPG250051	VPA PWM GP	Active	Permit Change - Facility/Ops		2018-02-14	2010-12-01	2020-11-30		2010-10-05	2011-01-05		2020-10-05	29246 Hallwood Rd, Hallwood VA 23359	29246 Hallwood Rd		Hallwood	VA	23359		Accomack County	2001-10-03	2010-10-06	2020-10-06
VPG250085	VPA PWM GP	History	Issuance	2011-08-17	2007-07-30	2001-12-07	2001-12-01		2001-10-01	2001-12-07		2020-10-05	19245 Gaskin Rd, Onley VA 23410	19245 Gaskin Rd		Onley	VA	23410		Accomack County	2001-10-11	2010-12-14	2020-10-06
VPG250085	VPA PWM GP	History	Issuance	2011-08-17	2007-07-30	2001-12-07	2001-12-01		2001-10-01	2001-12-07		2020-10-05	19245 Gaskin Rd, Onley VA 23410	19245 Gaskin Rd		Onley	VA	23410		Accomack County	2001-10-11	2010-12-14	2020-10-06
VPG250086	VPA PWM GP	History	Issuance	2011-08-17	2007-06-06	2001-12-07	2010-12-01		2001-10-01	2001-12-07		2020-10-05	Rt 695, W of Accomack County, VA	Rt 695 Savis Rd		Temperanceville	VA			Accomack County	2001-10-11	2010-09-03	2020-10-06
VPG250086	VPA PWM GP	History	Issuance	2011-08-17	2007-06-06	2001-12-07	2010-12-01		2001-10-01	2001-12-07		2020-10-05	Rt 695, W of Accomack County, VA	Rt 695 Savis Rd		Temperanceville	VA			Accomack County	2001-10-11	2010-09-03	2020-10-06
VPG250086	VPA PWM GP	Active	Permit Change - Facility/Ops		2018-02-12	2010-12-01	2020-11-30		2014-03-05	2014-04-09		2020-10-05	Rt 695, W of Accomack County, VA	Rt 695 Savis Rd		Temperanceville	VA			Accomack County	2001-10-11	2010-09-03	2020-10-06
VPG250086	VPA PWM GP	Active	Permit Change - Facility/Ops		2018-02-12	2010-12-01	2020-11-30		2014-03-05	2014-04-09		2020-10-05	Rt 695, W of Accomack County, VA	Rt 695 Savis Rd		Temperanceville	VA			Accomack County	2001-10-11	2010-09-03	2020-10-06
VPG250051	VPA PWM GP	Active	Permit Change - Facility/Ops		2018-02-14	2010-12-01	2020-11-30		2010-10-05	2011-01-05		2020-10-05	29246 Hallwood Rd, Hallwood VA 23359	29246 Hallwood Rd		Hallwood	VA	23359		Accomack County	2001-10-03	2010-10-06	2020-10-06
VPG250050	VPA PWM GP	History	Issuance	2011-08-17	2007-06-06	2001-10-03	2010-12-01		2001-09-27	2001-10-03		2020-10-05	Route 679, Mappsville, VA	Rte 679		Temperanceville	VA	23442		Accomack County	2001-10-03	2010-09-28	2020-10-06
VPG250050	VPA PWM GP	History	Issuance	2011-08-17	2007-06-06	2001-10-03	2010-12-01		2001-09-27	2001-10-03		2020-10-05	Route 679, Mappsville, VA	Rte 679		Temperanceville	VA	23442		Accomack County	2001-10-03	2010-09-28	2020-10-06
VPG250059	VPA PWM GP	History	Issuance	2011-08-17	2007-06-06	2006-01-01	2010-11-30		2001-09-28	2006-03-31		2020-10-05	25380 Dennis Dr, Parksley, VA	25380 Dennis Dr		Parksley	VA	23421		Accomack County	2001-10-11	2008-09-10	2020-10-06
VPG250059	VPA PWM GP	History	Issuance	2011-08-17	2007-06-06	2006-01-01	2010-11-30		2001-09-28	2006-03-31		2020-10-05	25380 Dennis Dr, Parksley, VA	25380 Dennis Dr		Parksley	VA	23421		Accomack County	2001-10-11	2008-09-10	2020-10-06
VPG250086	VPA PWM GP	History	Reissuance	2014-04-09	2014-03-13	2010-12-01	2020-11-30		2010-08-25	2011-01-05		2020-10-05	Rt 695, W of Accomack County, VA	Rt 695 Savis Rd		Temperanceville	VA			Accomack County	2001-10-11	2010-09-03	2020-10-06
VPG250086	VPA PWM GP	History	Reissuance	2014-04-09	2014-03-13	2010-12-01	2020-11-30		2010-08-25	2011-01-05		2020-10-05	Rt 695, W of Accomack County, VA	Rt 695 Savis Rd		Temperanceville	VA			Accomack County	2001-10-11	2010-09-03	2020-10-06
VPG250062	VPA PWM GP	History	Reissuance	2018-02-14	2018-02-14	2010-12-01	2020-11-30		2010-10-19	2011-01-05		2020-10-05	24005 Drummondtown Rd, Accomac VA 23301	24005 Drummondtown Rd		Accomac	VA	23301		Accomack County	2001-10-11	2010-10-20	2020-10-06
VPG250062	VPA PWM GP	History	Reissuance	2018-02-14	2018-02-14	2010-12-01	2020-11-30		2010-10-19	2011-01-05		2020-10-05	24005 Drummondtown Rd, Accomac VA 23301	24005 Drummondtown Rd		Accomac	VA	23301		Accomack County	2001-10-11	2010-10-20	2020-10-06
VPG250062	VPA PWM GP	Active	Permit Change - Facility/Ops		2018-02-14	2010-12-01	2020-11-30		2010-10-19	2011-01-05		2020-10-05	24005 Drummondtown Rd, Accomac VA 23301	24005 Drummondtown Rd		Accomac	VA	23301		Accomack County	2001-10-11	2010-10-20	2020-10-06
VPG250062	VPA PWM GP	Active	Permit Change - Facility/Ops		2018-02-14	2010-12-01	2020-11-30		2010-10-19	2011-01-05		2020-10-05	24005 Drummondtown Rd, Accomac VA 23301	24005 Drummondtown Rd		Accomac	VA	23301		Accomack County	2001-10-11	2010-10-20	2020-10-06
VPG250053	VPA PWM GP	Active	Permit Change - Facility/Ops		2018-02-14	2010-12-01	2020-11-30		2010-12-17	2011-01-05		2020-10-05	30327 Thornton Ln, Temperanceville, VA 23442	30327 Thornton Ln		Temperanceville	VA	23442		Accomack County	2001-10-11	2010-12-21	2020-10-06
VPG250053	VPA PWM GP	Active	Permit Change - Facility/Ops		2018-02-14	2010-12-01	2020-11-30		2010-12-17	2011-01-05		2020-10-05	30327 Thornton Ln, Temperanceville, VA 23442	30327 Thornton Ln		Temperanceville	VA	23442		Accomack County	2001-10-11	2010-12-21	2020-10-06
VPG250061	VPA PWM GP	History	Issuance	2011-08-17	2010-11-17	2010-12-01			2001-10-02	2001-10-19		2020-10-05	Rte 695 and 693, Temperanceville, VA	Rte 695 and 693		Temperanceville	VA			Accomack County	2001-10-11	2010-11-17	2020-10-06
VPG250061	VPA PWM GP	History	Issuance	2011-08-17	2010-11-17	2010-12-01			2001-10-02	2001-10-19		2020-10-05	Rte 695 and 693, Temperanceville, VA	Rte 695 and 693		Temperanceville	VA			Accomack County	2001-10-11	2010-11-17	2020-10-06
VPG250087	VPA PWM GP	History	Issuance	2011-08-17	2007-06-06	2001-12-10	2010-12-01		2001-10-11	2001-12-10		2020-10-05	Metompkin Rd, Modest Town, VA	Metompkin Rd		Bloxom	VA	23308		Accomack County	2001-10-11	2010-09-28	2020-10-06
VPG250086	VPA PWM GP	History	Reissuance	2018-02-12	2018-02-12	2010-12-01	2020-11-30		2014-03-05	2014-04-09		2020-10-05	Rt 695, W of Accomack County, VA	Rt 695 Savis Rd		Temperanceville	VA			Accomack County	2001-10-11	2010-09-03	2020-10-06
VPG250050	VPA PWM GP	Active	Permit Change - Facility/Ops		2018-02-15	2010-12-01	2020-11-30		2010-09-24	2011-01-05		2020-10-05	Route 679, Mappsville, VA	Rte 679		Temperanceville	VA	23442		Accomack County	2001-10-03	2010-09-28	2020-10-06
VPG250050	VPA PWM GP	Active	Permit Change - Facility/Ops		2018-02-15	2010-12-01	2020-11-30		2010-09-24	2011-01-05		2020-10-05	Route 679, Mappsville, VA	Rte 679		Temperanceville	VA	23442		Accomack County	2001-10-03	2010-09-28	2020-10-06
VPG250050	VPA PWM GP	History	Reissuance	2018-02-14	2018-02-14	2010-12-01	2020-11-30		2010-09-24	2011-01-05		2020-10-05	Route 679, Mappsville, VA	Rte 679		Temperanceville	VA	23442		Accomack County	2001-10-03	2010-09-28	2020-10-06
VPG250050	VPA PWM GP	History	Reissuance	2018-02-14	2018-02-14	2010-12-01	2020-11-30		2010-09-24	2011-01-05		2020-10-05	Route 679, Mappsville, VA	Rte 679		Temperanceville	VA	23442		Accomack County	2001-10-03	2010-09-28	2020-10-06
VPG250059	VPA PWM GP	History	Reissuance	2015-03-20	2015-03-20	2010-12-01	2020-11-30		2010-08-16	2011-01-05		2020-10-05	25380 Dennis Dr, Parksley, VA	25380 Dennis Dr		Parksley	VA	23421		Accomack County	2001-10-11	2008-09-10	2020-10-06
VPG250059	VPA PWM GP	History	Reissuance	2015-03-20	2015-03-20	2010-12-01	2020-11-30		2010-08-16	2011-01-05		2020-10-05	25380 Dennis Dr, Parksley, VA	25380 Dennis Dr		Parksley	VA	23421		Accomack County	2001-10-11	2008-09-10	2020-10-06
VPG250053	VPA PWM GP	History	Issuance	2011-08-17	2007-06-06	2001-12-02	2010-12-01		2001-10-02	2001-12-06		2020-10-05	30327 Thornton Ln, Temperanceville, VA 23442	30327 Thornton Ln		Temperanceville	VA	23442		Accomack County	2001-10-11	2010-12-21	2020-10-06
VPG250053	VPA PWM GP	History	Issuance	2011-08-17	2007-06-06	2001-12-02	2010-12-01		2001-10-02	2001-12-06		2020-10-05	30327 Thornton Ln, Temperanceville, VA 23442	30327 Thornton Ln		Temperanceville	VA	23442		Accomack County	2001-10-11	2010-12-21	2020-10-06
VPG250062	VPA PWM GP	History	Issuance	2011-08-17	2007-06-06	2000-12-01	2010-12-02		2001-10-05	2001-10-19		2020-10-05	24005 Drummondtown Rd, Accomac VA 23301	24005 Drummondtown Rd		Accomac	VA	23301		Accomack County	2001-10-11	2010-10-20	2020-10-06
VPG250062	VPA PWM GP	History	Issuance	2011-08-17	2007-06-06	2000-12-01	2010-12-02		2001-10-05	2001-10-19		2020-10-05	24005 Drummondtown Rd, Accomac VA 23301	24005 Drummondtown Rd		Accomac	VA	23301		Accomack County	2001-10-11	2010-10-20	2020-10-06
VPG250058	VPA PWM GP	History	Reissuance	2018-02-14	2018-02-14	2010-12-01	2020-11-30		2010-09-13	2011-01-05		2020-10-05	20503 Kendalworth Dr, Melfa, VA	20503 Kendalworth Dr		Melfa	VA	23410		Accomack County	2001-10-11	2010-09-20	2020-10-06
VPG250058	VPA PWM GP	History	Reissuance	2018-02-14	2018-02-14	2010-12-01	2020-11-30		2010-09-13	2011-01-05		2020-10-05	20503 Kendalworth Dr, Melfa, VA	20503 Kendalworth Dr		Melfa	VA	23410		Accomack County	2001-10-11	2010-09-20	2020-10-06
VPG250058	VPA PWM GP	History	Issuance	2011-08-17	2009-11-09	2000-12-01	2010-12-01		2001-09-25	2001-10-22		2020-10-05	20503 Kendalworth Dr, Melfa, VA	20503 Kendalworth Dr		Melfa	VA	23410		Accomack County	2001-10-11	2010-09-20	2020-10-06
VPG250058	VPA PWM GP	History	Issuance	2011-08-17	2009-11-09	2000-12-01	2010-12-01		2001-09-25	2001-10-22		2020-10-05	20503 Kendalworth Dr, Melfa, VA	20503 Kendalworth Dr		Melfa	VA	23410		Accomack County	2001-10-11	2010-09-20	2020-10-06
VPG250053	VPA PWM GP	History	Reissuance	2018-02-14	2018-02-14	2010-12-01	2020-11-30		2010-12-17	2011-01-05		2020-10-05	30327 Thornton Ln, Temperanceville, VA 23442	30327 Thornton Ln		Temperanceville	VA	23442		Accomack County	2001-10-11	2010-12-21	2020-10-06
VPG250053	VPA PWM GP	History	Reissuance	2018-02-14	2018-02-14	2010-12-01	2020-11-30		2010-12-17	2011-01-05		2020-10-05	30327 Thornton Ln, Temperanceville, VA 23442	30327 Thornton Ln		Temperanceville	VA	23442		Accomack County	2001-10-11	2010-12-21	2020-10-06
VPG250087	VPA PWM GP	History	Termination	2013-01-31	2013-01-31	2010-12-01	2020-11-30		2010-09-24	2011-01-05		2020-10-05	Metompkin Rd, Modest Town, VA	Metompkin Rd		Bloxom	VA	23308		Accomack County	2001-10-11	2010-09-28	2020-10-06
VPG250087	VPA PWM GP	History	Termination	2013-01-31	2013-01-31	2010-12-01	2020-11-30		2010-09-24	2011-01-05		2020-10-05	Metompkin Rd, Modest Town, VA	Metompkin Rd		Bloxom	VA	23308		Accomack County	2001-10-11	2010-09-28	2020-10-06
VPG250063	VPA PWM GP	History	Issuance	2011-08-17	2008-04-24	2001-10-22	2010-12-01		2001-10-01	2001-10-22		2020-10-05	31379 Seaside Rd, Melfa VA 23410	31379 Seaside Rd		Melfa	VA	23410		Accomack County	2001-10-11	2010-10-19	2020-10-06
VPG250063	VPA PWM GP	History	Issuance	2011-08-17	2008-04-24	2001-10-22	2010-12-01		2001-10-01	2001-10-22		2020-10-05	31379 Seaside Rd, Melfa VA 23410	31379 Seaside Rd		Melfa	VA	23410		Accomack County	2001-10-11	2010-10-19	2020-10-06
VPG250063	VPA PWM GP	History	Permit Change - Facility/Ops	2018-02-14	2018-02-14	2010-12-01	2020-11-30		2010-10-14	2011-02-08		2020-10-05	31379 Seaside Rd, Melfa VA 23410	31379 Seaside Rd		Melfa	VA	23410		Accomack County	2001-10-11	2010-10-19	2020-10-06
VPG250063	VPA PWM GP	History	Permit Change - Facility/Ops	2018-02-14	2018-02-14	2010-12-01	2020-11-30		2010-10-14	2011-02-08		2020-10-05	31379 Seaside Rd, Melfa VA 23410	31379 Seaside Rd		Melfa	VA	23410		Accomack County	2001-10-11	2010-10-19	2020-10-06
VPG250064	VPA PWM GP	History	Termination	2006-03-20	2008-09-10	2001-10-22	2010-12-01		2001-10-01	2001-10-22		2020-10-05	State Line Road, Accomack County	State Line Road		Accomack County	VA			Accomack County	2001-10-11	2008-09-10	2020-10-06
VPG250077	VPA PWM GP	History	Termination	2012-12-18	2012-12-18	2010-12-01	2020-11-30		2010-10-07	2011-01-05		2020-10-05	2012 Bayfront St, Greenbackville, VA	2012 Bayfront St		Greenbackville	VA	23356		Accomack County	2001-10-11	2010-10-14	2020-10-06
VPG250077	VPA PWM GP	History	Termination	2012-12-18	2012-12-18	2010-12-01	2020-11-30		2010-10-07	2011-01-05		2020-10-05	2012 Bayfront St, Greenbackville, VA	2012 Bayfront St		Greenbackville	VA	23356		Accomack County	2001-10-11	2010-10-14	2020-10-06
VPG250077	VPA PWM GP	History	Issuance	2011-08-17	2007-06-06	2001-10-23	2010-12-01		2001-09-29	2001-10-23		2020-10-05	2012 Bayfront St, Greenbackville, VA	2012 Bayfront St		Greenbackville	VA	23356		Accomack County	2001-10-11	2010-10-14	2020-10-06
VPG250077	VPA PWM GP	History	Issuance	2011-08-17	2007-06-06	2001-10-23	2010-12-01		2001-09-29	2001-10-23		2020-10-05	2012 Bayfront St, Greenbackville, VA	2012 Bayfront St		Greenbackville	VA	23356		Accomack County	2001-10-11	2010-10-14	2020-10-06
VPG250069	VPA PWM GP	History	Issuance	2011-08-17	2007-06-06	2000-12-01	2010-12-01		2001-10-01	2001-10-24		2020-10-05	17295 Big Rd, Bloxom VA 23308	17295 Big Rd		Bloxom	VA	23308		Accomack County	2001-10-11	2011-04-21	2020-10-06
VPG250069	VPA PWM GP	History	Issuance	2011-08-17	2007-06-06	2000-12-01	2010-12-01		2001-10-01	2001-10-24		2020-10-05	17295 Big Rd, Bloxom VA 23308	17295 Big Rd		Bloxom	VA	23308		Accomack County	2001-10-11	2011-04-21	2020-10-06
VPG250064	VPA PWM GP	History	Termination	2006-03-20	2008-09-10	2001-10-22	2010-12-01		2001-10-01	2001-10-22		2020-10-05	State Line Road, Accomack County	State Line Road		Accomack County	VA			Accomack County	2001-10-11	2008-09-10	2020-10-06
VPG250060	VPA PWM GP	History	Reissuance	2017-12-14	2017-12-14	2010-12-01	2020-11-30		2010-11-19	2011-01-05		2020-10-05	32355 Wallops Is Rd, Assawoman, VA	32355 Wallops Is Rd		Assawoman	VA	23302		Accomack County	2001-10-12	2017-11-28	2020-10-06
VPG250060	VPA PWM GP	History	Reissuance	2017-12-14	2017-12-14	2010-12-01	2020-11-30		2010-11-19	2011-01-05		2020-10-05	32355 Wallops Is Rd, Assawoman, VA	32355 Wallops Is Rd		Assawoman	VA	23302		Accomack County	2001-10-12	2017-11-28	2020-10-06
VPG250060	VPA PWM GP	History	Issuance	2011-08-17	2007-06-06	2001-10-19	2010-12-01		2001-10-01	2001-10-19		2020-10-05	32355 Wallops Is Rd, Assawoman, VA	32355 Wallops Is Rd		Assawoman	VA	23302		Accomack County	2001-10-12	2017-11-28	2020-10-06
VPG250060	VPA PWM GP	History	Issuance	2011-08-17	2007-06-06	2001-10-19	2010-12-01		2001-10-01	2001-10-19		2020-10-05	32355 Wallops Is Rd, Assawoman, VA	32355 Wallops Is Rd		Assawoman	VA	23302		Accomack County	2001-10-12	2017-11-28	2020-10-06
VPG250060	VPA PWM GP	Active	Permit Change - Ownership		2017-12-14	2010-12-01	2020-11-30		2017-11-13	2017-12-11		2020-10-05	32355 Wallops Is Rd, Assawoman, VA	32355 Wallops Is Rd		Assawoman	VA	23302		Accomack County	2001-10-12	2017-11-28	2020-10-06
VPG250060	VPA PWM GP	Active	Permit Change - Ownership		2017-12-14	2010-12-01	2020-11-30		2017-11-13	2017-12-11		2020-10-05	32355 Wallops Is Rd, Assawoman, VA	32355 Wallops Is Rd		Assawoman	VA	23302		Accomack County	2001-10-12	2017-11-28	2020-10-06
VPG250070	VPA PWM GP	History	Reissuance	2018-02-14	2018-02-14	2010-12-01	2020-11-30		2010-12-15	2011-01-05		2020-10-05	33405 Signpost Rd, New Church, VA	33405 Signpost Rd		New Church	VA	23415		Accomack County	2001-10-22	2010-12-15	2020-10-06
VPG250070	VPA PWM GP	History	Reissuance	2018-02-14	2018-02-14	2010-12-01	2020-11-30		2010-12-15	2011-01-05		2020-10-05	33405 Signpost Rd, New Church, VA	33405 Signpost Rd		New Church	VA	23415		Accomack County	2001-10-22	2010-12-15	2020-10-06
VPG250070	VPA PWM GP	History	Issuance	2011-08-17	2007-06-06	2001-10-22	2010-12-01		2001-10-12	2001-10-22		2020-10-05	33405 Signpost Rd, New Church, VA	33405 Signpost Rd		New Church	VA	23415		Accomack County	2001-10-22	2010-12-15	2020-10-06
VPG250083	VPA PWM GP	History	Termination	2008-03-17	2008-03-17	2000-12-01	2010-12-01		2001-10-31	2001-11-08		2020-10-05	7382 Bullbegger Rd, Oak Hall	7382 Bullbegger Rd		Oak Hall	VA	23416		Accomack County	2001-11-05	2010-11-30	2020-10-06
VPG250083	VPA PWM GP	History	Termination	2008-03-17	2008-03-17	2000-12-01	2010-12-01		2001-10-31	2001-11-08		2020-10-05	7382 Bullbegger Rd, Oak Hall	7382 Bullbegger Rd		Oak Hall	VA	23416		Accomack County	2001-11-05	2010-11-30	2020-10-06
VPG250115	VPA PWM GP	History	Issuance	2011-08-17	2008-03-19	2000-12-01	2010-11-30		2008-03-06	2008-03-19		2020-10-05	7382 Bullbegger Rd, Oak Hall	7382 Bullbegger Rd		Oak Hall	VA	23416		Accomack County	2001-11-05	2010-11-30	2020-10-06
VPG250115	VPA PWM GP	History	Issuance	2011-08-17	2008-03-19	2000-12-01	2010-11-30		2008-03-06	2008-03-19		2020-10-05	7382 Bullbegger Rd, Oak Hall	7382 Bullbegger Rd		Oak Hall	VA	23416		Accomack County	2001-11-05	2010-11-30	2020-10-06
VPG250099	VPA PWM GP	History	Termination	2011-02-02	2011-02-02	2002-02-22	2010-12-01		2001-09-24	2002-02-22		2020-10-05	25317 Jollys Neck Rd, Withams, VA	25317 Jollys Neck Rd		Withams	VA	23488		Accomack County	2002-02-20	2011-02-02	2020-10-06
VPG250099	VPA PWM GP	History	Termination	2011-02-02	2011-02-02	2002-02-22	2010-12-01		2001-09-24	2002-02-22		2020-10-05	25317 Jollys Neck Rd, Withams, VA	25317 Jollys Neck Rd		Withams	VA	23488		Accomack County	2002-02-20	2011-02-02	2020-10-06
VPG250105	VPA PWM GP	History	Issuance	2011-08-17	2009-04-08	2000-12-01	2010-11-30		2006-10-18	2009-04-08		2020-10-05		13914 Cattail Road		Mears	VA	23409		Accomack County	2006-10-20	2020-04-14	2020-10-06
VPG250105	VPA PWM GP	History	Issuance	2011-08-17	2009-04-08	2000-12-01	2010-11-30		2006-10-18	2009-04-08		2020-10-05		13914 Cattail Road		Mears	VA	23409		Accomack County	2006-10-20	2020-04-14	2020-10-06
VPG250105	VPA PWM GP	Active	Permit Change - Ownership		2020-04-17	2010-12-01	2020-11-30		2019-11-21	2020-04-16		2020-10-05		13914 Cattail Road		Mears	VA	23409		Accomack County	2006-10-20	2020-04-14	2020-10-06
VPG250105	VPA PWM GP	Active	Permit Change - Ownership		2020-04-17	2010-12-01	2020-11-30		2019-11-21	2020-04-16		2020-10-05		13914 Cattail Road		Mears	VA	23409		Accomack County	2006-10-20	2020-04-14	2020-10-06
VPG250108	VPA PWM GP	History	Issuance	2011-08-17	2008-12-11	2000-12-01	2010-11-30		2007-06-08	2008-11-25		2020-10-05	28964 Fair Oaks Rd, Melfa, VA 23410	28964 Fair Oaks Rd		Melfa	VA	23410		Accomack County	2007-06-11	2011-05-24	2020-10-06
VPG250108	VPA PWM GP	History	Issuance	2011-08-17	2008-12-11	2000-12-01	2010-11-30		2007-06-08	2008-11-25		2020-10-05	28964 Fair Oaks Rd, Melfa, VA 23410	28964 Fair Oaks Rd		Melfa	VA	23410		Accomack County	2007-06-11	2011-05-24	2020-10-06
VPG250114	VPA PWM GP	History	Reissuance	2018-02-14	2018-02-14	2010-12-01	2020-11-30		2010-12-09	2011-01-05		2020-10-05	27227 Savannah Rd, Hallwood, VA 23359	27227 Savannah Rd		Hallwood	VA	23359		Accomack County	2008-01-14	2010-12-09	2020-10-06
VPG250114	VPA PWM GP	History	Reissuance	2018-02-14	2018-02-14	2010-12-01	2020-11-30		2010-12-09	2011-01-05		2020-10-05	27227 Savannah Rd, Hallwood, VA 23359	27227 Savannah Rd		Hallwood	VA	23359		Accomack County	2008-01-14	2010-12-09	2020-10-06
VPG250087	VPA PWM GP	History	Issuance	2011-08-17	2007-06-06	2001-12-10	2010-12-01		2001-10-11	2001-12-10		2020-10-05	Metompkin Rd, Modest Town, VA	Metompkin Rd		Bloxom	VA	23308		Accomack County	2001-10-11	2010-09-28	2020-10-06
VPG250065	VPA PWM GP	History	Termination	2006-11-14	2008-09-10	2000-12-01	2010-12-01		2001-09-28	2001-11-13		2020-10-05	14030 Cattail Road, Mearsville, VA	14030 Cattail Road		Mearsville	VA	23409		Accomack County	2001-10-11	2008-09-10	2020-10-06
VPG250065	VPA PWM GP	History	Termination	2006-11-14	2008-09-10	2000-12-01	2010-12-01		2001-09-28	2001-11-13		2020-10-05	14030 Cattail Road, Mearsville, VA	14030 Cattail Road		Mearsville	VA	23409		Accomack County	2001-10-11	2008-09-10	2020-10-06
VPG250058	VPA PWM GP	Active	Permit Change - Facility/Ops		2018-02-14	2010-12-01	2020-11-30		2010-09-13	2011-01-05		2020-10-05	20503 Kendalworth Dr, Melfa, VA	20503 Kendalworth Dr		Melfa	VA	23410		Accomack County	2001-10-11	2010-09-20	2020-10-06
VPG250058	VPA PWM GP	Active	Permit Change - Facility/Ops		2018-02-14	2010-12-01	2020-11-30		2010-09-13	2011-01-05		2020-10-05	20503 Kendalworth Dr, Melfa, VA	20503 Kendalworth Dr		Melfa	VA	23410		Accomack County	2001-10-11	2010-09-20	2020-10-06
VPG250063	VPA PWM GP	History	Reissuance	2018-02-12	2018-02-12	2010-12-01	2020-11-30		2010-10-14	2011-02-08		2020-10-05	31379 Seaside Rd, Melfa VA 23410	31379 Seaside Rd		Melfa	VA	23410		Accomack County	2001-10-11	2010-10-19	2020-10-06
VPG250063	VPA PWM GP	History	Reissuance	2018-02-12	2018-02-12	2010-12-01	2020-11-30		2010-10-14	2011-02-08		2020-10-05	31379 Seaside Rd, Melfa VA 23410	31379 Seaside Rd		Melfa	VA	23410		Accomack County	2001-10-11	2010-10-19	2020-10-06
VPG250063	VPA PWM GP	Active	Permit Change - Facility/Ops		2018-02-14	2010-12-01	2020-11-30		2010-10-14	2011-02-08		2020-10-05	31379 Seaside Rd, Melfa VA 23410	31379 Seaside Rd		Melfa	VA	23410		Accomack County	2001-10-11	2010-10-19	2020-10-06
VPG250063	VPA PWM GP	Active	Permit Change - Facility/Ops		2018-02-14	2010-12-01	2020-11-30		2010-10-14	2011-02-08		2020-10-05	31379 Seaside Rd, Melfa VA 23410	31379 Seaside Rd		Melfa	VA	23410		Accomack County	2001-10-11	2010-10-19	2020-10-06
VPG250073	VPA PWM GP	History	Termination	2008-01-29	2010-08-23	2001-10-22	2010-12-01		2001-10-01	2001-10-22		2020-10-05	Cashville, VA			Cashville	VA			Accomack County	2001-10-11	2008-09-10	2020-10-06
VPG250073	VPA PWM GP	History	Termination	2008-01-29	2010-08-23	2001-10-22	2010-12-01		2001-10-01	2001-10-22		2020-10-05	Cashville, VA			Cashville	VA			Accomack County	2001-10-11	2008-09-10	2020-10-06
VPG250069	VPA PWM GP	Active	Reissuance		2012-12-18	2010-12-01	2020-11-30		2011-04-19	2011-04-19		2020-10-05	17295 Big Rd, Bloxom VA 23308	17295 Big Rd		Bloxom	VA	23308		Accomack County	2001-10-11	2011-04-21	2020-10-06
VPG250069	VPA PWM GP	Active	Reissuance		2012-12-18	2010-12-01	2020-11-30		2011-04-19	2011-04-19		2020-10-05	17295 Big Rd, Bloxom VA 23308	17295 Big Rd		Bloxom	VA	23308		Accomack County	2001-10-11	2011-04-21	2020-10-06
VPG250114	VPA PWM GP	History	Permit Change - Facility/Ops	2018-10-18	2018-10-18	2010-12-01	2020-11-30		2010-12-09	2011-01-05		2020-10-05	27227 Savannah Rd, Hallwood, VA 23359	27227 Savannah Rd		Hallwood	VA	23359		Accomack County	2008-01-14	2010-12-09	2020-10-06
VPG250070	VPA PWM GP	History	Issuance	2011-08-17	2007-06-06	2001-10-22	2010-12-01		2001-10-12	2001-10-22		2020-10-05	33405 Signpost Rd, New Church, VA	33405 Signpost Rd		New Church	VA	23415		Accomack County	2001-10-22	2010-12-15	2020-10-06
VPG250079	VPA PWM GP	History	Termination	2009-07-14	2010-08-23		2010-12-01		2001-10-01			2020-10-05	19161 Plantation Rd, Onancock, VA	19161 Plantation Rd		Onancock	VA	23417		Accomack County	2001-10-25	2010-03-01	2020-10-06
VPG250079	VPA PWM GP	History	Termination	2009-07-14	2010-08-23		2010-12-01		2001-10-01			2020-10-05	19161 Plantation Rd, Onancock, VA	19161 Plantation Rd		Onancock	VA	23417		Accomack County	2001-10-25	2010-03-01	2020-10-06
VPG250082	VPA PWM GP	History	Issuance	2011-08-17	2007-06-06	2001-10-30	2010-12-01		2001-10-10	2001-10-30		2020-10-05	6622 Holland Rd, New Church, VA	6622 Holland Rd		New Church	VA	23415		Accomack County	2001-10-30	2011-01-11	2020-10-06
VPG250082	VPA PWM GP	History	Issuance	2011-08-17	2007-06-06	2001-10-30	2010-12-01		2001-10-10	2001-10-30		2020-10-05	6622 Holland Rd, New Church, VA	6622 Holland Rd		New Church	VA	23415		Accomack County	2001-10-30	2011-01-11	2020-10-06
VPG250082	VPA PWM GP	Active	Permit Change - Facility/Ops		2018-02-20	2010-12-01	2020-11-30		2010-11-15	2011-01-05		2020-10-05	6622 Holland Rd, New Church, VA	6622 Holland Rd		New Church	VA	23415		Accomack County	2001-10-30	2011-01-11	2020-10-06
VPG250082	VPA PWM GP	Active	Permit Change - Facility/Ops		2018-02-20	2010-12-01	2020-11-30		2010-11-15	2011-01-05		2020-10-05	6622 Holland Rd, New Church, VA	6622 Holland Rd		New Church	VA	23415		Accomack County	2001-10-30	2011-01-11	2020-10-06
VPG250114	VPA PWM GP	History	Permit Change - Facility/Ops	2018-10-18	2018-10-18	2010-12-01	2020-11-30		2010-12-09	2011-01-05		2020-10-05	27227 Savannah Rd, Hallwood, VA 23359	27227 Savannah Rd		Hallwood	VA	23359		Accomack County	2008-01-14	2010-12-09	2020-10-06
VPG250112	VPA PWM GP	History	Issuance	2011-08-17	2011-08-15	2000-12-01	2010-12-01		2008-01-10	2008-01-28		2020-10-05	12353 Indian Tr Rd, Craddockville, VA 23341	12353 Indian Tr Rd		Craddockville	VA	23341		Accomack County	2008-01-16	2018-08-16	2020-10-06
VPG250112	VPA PWM GP	History	Issuance	2011-08-17	2011-08-15	2000-12-01	2010-12-01		2008-01-10	2008-01-28		2020-10-05	12353 Indian Tr Rd, Craddockville, VA 23341	12353 Indian Tr Rd		Craddockville	VA	23341		Accomack County	2008-01-16	2018-08-16	2020-10-06
VPG250084	VPA PWM GP	History	Issuance	2011-08-17	2007-06-06	2000-12-01	2010-12-01		2001-11-05	2001-11-16		2020-10-05	26017 Parks Rd, Parksley, VA 23421	26017 Parks Rd		Parksley	VA	23421		Accomack County	2001-11-14	2010-12-09	2020-10-06
VPG250084	VPA PWM GP	History	Issuance	2011-08-17	2007-06-06	2000-12-01	2010-12-01		2001-11-05	2001-11-16		2020-10-05	26017 Parks Rd, Parksley, VA 23421	26017 Parks Rd		Parksley	VA	23421		Accomack County	2001-11-14	2010-12-09	2020-10-06
VPG250090	VPA PWM GP	History	Termination		2013-04-05	2002-01-14	2010-12-01		2010-10-21	2011-01-05		2020-10-05	20243 Farlow Rd, New Church VA 23415	20243 Farlow Rd		New Church	VA	23415		Accomack County	2002-01-11	2011-02-02	2020-10-06
VPG250090	VPA PWM GP	History	Termination		2013-04-05	2002-01-14	2010-12-01		2010-10-21	2011-01-05		2020-10-05	20243 Farlow Rd, New Church VA 23415	20243 Farlow Rd		New Church	VA	23415		Accomack County	2002-01-11	2011-02-02	2020-10-06
VPG250091	VPA PWM GP	History	Reissuance	2013-02-26	2013-02-26	2010-12-01	2020-11-30		2010-09-24	2011-01-05		2020-10-05	Sand St, Temperanceville, VA	Sand St		Temperanceville	VA			Accomack County	2002-01-14	2013-02-08	2020-10-06
VPG250091	VPA PWM GP	History	Reissuance	2013-02-26	2013-02-26	2010-12-01	2020-11-30		2010-09-24	2011-01-05		2020-10-05	Sand St, Temperanceville, VA	Sand St		Temperanceville	VA			Accomack County	2002-01-14	2013-02-08	2020-10-06
VPG250092	VPA PWM GP	History	Termination	2011-02-02	2011-02-02	2002-01-17	2010-12-01		2001-01-14	2002-01-17		2020-10-05	5610 Holland Rd and 5962 Holland Rd, New Church, VA	5610 and 5962 Holland Rd		New Church	VA	23415		Accomack County	2002-01-15	2011-02-02	2020-10-06
VPG250092	VPA PWM GP	History	Termination	2011-02-02	2011-02-02	2002-01-17	2010-12-01		2001-01-14	2002-01-17		2020-10-05	5610 Holland Rd and 5962 Holland Rd, New Church, VA	5610 and 5962 Holland Rd		New Church	VA	23415		Accomack County	2002-01-15	2011-02-02	2020-10-06
VPG250094	VPA PWM GP	History	Permit Change - Ownership	2016-12-29	2016-12-29	2010-12-01	2020-11-30		2016-08-04	2016-08-12		2020-10-05	12497 Atlantic Rd, Temperanceville, VA	12497 Atlantic Rd		Temperanceville	VA	23442		Accomack County	2002-01-28	2016-08-15	2020-10-06
VPG250094	VPA PWM GP	History	Permit Change - Ownership	2016-12-29	2016-12-29	2010-12-01	2020-11-30		2016-08-04	2016-08-12		2020-10-05	12497 Atlantic Rd, Temperanceville, VA	12497 Atlantic Rd		Temperanceville	VA	23442		Accomack County	2002-01-28	2016-08-15	2020-10-06
VPG250094	VPA PWM GP	History	Issuance	2011-08-17	2007-06-06	2002-01-28	2010-12-01		2002-01-16	2002-01-28		2020-10-05	12497 Atlantic Rd, Temperanceville, VA	12497 Atlantic Rd		Temperanceville	VA	23442		Accomack County	2002-01-28	2016-08-15	2020-10-06
VPG250094	VPA PWM GP	History	Issuance	2011-08-17	2007-06-06	2002-01-28	2010-12-01		2002-01-16	2002-01-28		2020-10-05	12497 Atlantic Rd, Temperanceville, VA	12497 Atlantic Rd		Temperanceville	VA	23442		Accomack County	2002-01-28	2016-08-15	2020-10-06
VPG250098	VPA PWM GP	History	Issuance	2011-08-17	2008-07-21	2002-02-22	2010-12-01		2001-09-24	2002-02-22		2020-10-05	5753 Neal Parker Rd, Withams, VA	5753 Neal Parker Rd		Withams	VA	23488		Accomack County	2002-02-20	2010-10-19	2020-10-06
VPG250098	VPA PWM GP	History	Issuance	2011-08-17	2008-07-21	2002-02-22	2010-12-01		2001-09-24	2002-02-22		2020-10-05	5753 Neal Parker Rd, Withams, VA	5753 Neal Parker Rd		Withams	VA	23488		Accomack County	2002-02-20	2010-10-19	2020-10-06
VPG250098	VPA PWM GP	History	Termination	2018-06-01	2018-06-01	2010-12-01	2020-11-30		2010-10-18	2011-01-05		2020-10-05	5753 Neal Parker Rd, Withams, VA	5753 Neal Parker Rd		Withams	VA	23488		Accomack County	2002-02-20	2010-10-19	2020-10-06
VPG250098	VPA PWM GP	History	Termination	2018-06-01	2018-06-01	2010-12-01	2020-11-30		2010-10-18	2011-01-05		2020-10-05	5753 Neal Parker Rd, Withams, VA	5753 Neal Parker Rd		Withams	VA	23488		Accomack County	2002-02-20	2010-10-19	2020-10-06
VPG250096	VPA PWM GP	History	Issuance	2011-08-17	2008-01-28	2002-02-22	2010-12-01		2001-09-24	2002-02-22		2020-10-05	5061 Holland Rd, New Church, VA	5061 Hollandl Rd		New Church	VA	23415		Accomack County	2002-02-20	2010-09-03	2020-10-06
VPG250096	VPA PWM GP	History	Issuance	2011-08-17	2008-01-28	2002-02-22	2010-12-01		2001-09-24	2002-02-22		2020-10-05	5061 Holland Rd, New Church, VA	5061 Hollandl Rd		New Church	VA	23415		Accomack County	2002-02-20	2010-09-03	2020-10-06
VPG250096	VPA PWM GP	Active	Reissuance		2011-08-29	2010-12-01	2020-11-30		2010-08-11	2011-01-05		2020-10-05	5061 Holland Rd, New Church, VA	5061 Hollandl Rd		New Church	VA	23415		Accomack County	2002-02-20	2010-09-03	2020-10-06
VPG250096	VPA PWM GP	Active	Reissuance		2011-08-29	2010-12-01	2020-11-30		2010-08-11	2011-01-05		2020-10-05	5061 Holland Rd, New Church, VA	5061 Hollandl Rd		New Church	VA	23415		Accomack County	2002-02-20	2010-09-03	2020-10-06
VPG250097	VPA PWM GP	History	Issuance	2011-08-17	2009-06-25	2002-02-22	2010-12-01		2001-09-24	2009-06-26		2020-10-05	30286 Farlow Rd, New Church VA	30286 Farlow Rd		New Church	VA			Accomack County	2002-02-20	2011-04-22	2020-10-06
VPG250097	VPA PWM GP	History	Issuance	2011-08-17	2009-06-25	2002-02-22	2010-12-01		2001-09-24	2009-06-26		2020-10-05	30286 Farlow Rd, New Church VA	30286 Farlow Rd		New Church	VA			Accomack County	2002-02-20	2011-04-22	2020-10-06
VPG250097	VPA PWM GP	History	Termination	2018-06-01	2018-06-01	2010-12-01	2020-11-30		2010-09-28	2011-01-05		2020-10-05	30286 Farlow Rd, New Church VA	30286 Farlow Rd		New Church	VA			Accomack County	2002-02-20	2011-04-22	2020-10-06
VPG250097	VPA PWM GP	History	Termination	2018-06-01	2018-06-01	2010-12-01	2020-11-30		2010-09-28	2011-01-05		2020-10-05	30286 Farlow Rd, New Church VA	30286 Farlow Rd		New Church	VA			Accomack County	2002-02-20	2011-04-22	2020-10-06
VPG250100	VPA PWM GP	History	Termination	2011-02-02	2011-02-02	2002-12-26	2010-12-01		2002-02-01	2002-12-26		2020-10-05	Route 692, E of Hallwood in Accomack County, VA	Route 692		Hallwood	VA			Accomack County	2002-02-25	2011-02-02	2020-10-06
VPG250100	VPA PWM GP	History	Termination	2011-02-02	2011-02-02	2002-12-26	2010-12-01		2002-02-01	2002-12-26		2020-10-05	Route 692, E of Hallwood in Accomack County, VA	Route 692		Hallwood	VA			Accomack County	2002-02-25	2011-02-02	2020-10-06
VPG250102	VPA PWM GP	History	Reissuance	2018-03-14	2018-03-14	2010-12-01	2020-11-30		2010-12-09	2011-01-05		2020-10-05	35111 Davis Wharf Rd	35111 Davis Wharf Rd		Belle Haven	VA	23306		Accomack County	2003-01-28	2010-12-09	2020-10-06
VPG250102	VPA PWM GP	History	Reissuance	2018-03-14	2018-03-14	2010-12-01	2020-11-30		2010-12-09	2011-01-05		2020-10-05	35111 Davis Wharf Rd	35111 Davis Wharf Rd		Belle Haven	VA	23306		Accomack County	2003-01-28	2010-12-09	2020-10-06
VPG250102	VPA PWM GP	Active	Permit Change - Facility/Ops		2019-04-15	2010-12-01	2020-11-30		2010-12-09	2011-01-05		2020-10-05	35111 Davis Wharf Rd	35111 Davis Wharf Rd		Belle Haven	VA	23306		Accomack County	2003-01-28	2010-12-09	2020-10-06
VPG250067	VPA PWM GP	History	Termination	2006-04-03	2010-08-23	2001-10-22	2010-10-01		2001-10-01	2001-10-22		2020-10-05	Greta Rd, Atlantic, VA	Greta Rd		Atlantic	VA	23303		Accomack County	2001-10-11	2008-09-10	2020-10-06
VPG250067	VPA PWM GP	History	Termination	2006-04-03	2010-08-23	2001-10-22	2010-10-01		2001-10-01	2001-10-22		2020-10-05	Greta Rd, Atlantic, VA	Greta Rd		Atlantic	VA	23303		Accomack County	2001-10-11	2008-09-10	2020-10-06
VPG250070	VPA PWM GP	Active	Permit Change - Facility/Ops		2019-04-15	2010-12-01	2020-11-30		2010-12-15	2011-01-05		2020-10-05	33405 Signpost Rd, New Church, VA	33405 Signpost Rd		New Church	VA	23415		Accomack County	2001-10-22	2010-12-15	2020-10-06
VPG250070	VPA PWM GP	Active	Permit Change - Facility/Ops		2019-04-15	2010-12-01	2020-11-30		2010-12-15	2011-01-05		2020-10-05	33405 Signpost Rd, New Church, VA	33405 Signpost Rd		New Church	VA	23415		Accomack County	2001-10-22	2010-12-15	2020-10-06
VPG250115	VPA PWM GP	History	Termination	2015-02-19	2015-02-19	2010-12-01	2020-11-30		2010-11-29	2011-01-05		2020-10-05	7382 Bullbegger Rd, Oak Hall	7382 Bullbegger Rd		Oak Hall	VA	23416		Accomack County	2001-11-05	2010-11-30	2020-10-06
VPG250115	VPA PWM GP	History	Termination	2015-02-19	2015-02-19	2010-12-01	2020-11-30		2010-11-29	2011-01-05		2020-10-05	7382 Bullbegger Rd, Oak Hall	7382 Bullbegger Rd		Oak Hall	VA	23416		Accomack County	2001-11-05	2010-11-30	2020-10-06
VPG250105	VPA PWM GP	History	Reissuance	2020-04-17	2020-04-17	2010-12-01	2020-11-30		2010-09-08	2011-01-05		2020-10-05		13914 Cattail Road		Mears	VA	23409		Accomack County	2006-10-20	2020-04-14	2020-10-06
VPG250105	VPA PWM GP	History	Reissuance	2020-04-17	2020-04-17	2010-12-01	2020-11-30		2010-09-08	2011-01-05		2020-10-05		13914 Cattail Road		Mears	VA	23409		Accomack County	2006-10-20	2020-04-14	2020-10-06
VPG250108	VPA PWM GP	Active	Permit Change - Facility/Ops		2019-05-13	2010-12-01	2020-11-30		2011-05-09	2011-05-25		2020-10-05	28964 Fair Oaks Rd, Melfa, VA 23410	28964 Fair Oaks Rd		Melfa	VA	23410		Accomack County	2007-06-11	2011-05-24	2020-10-06
VPG250108	VPA PWM GP	Active	Permit Change - Facility/Ops		2019-05-13	2010-12-01	2020-11-30		2011-05-09	2011-05-25		2020-10-05	28964 Fair Oaks Rd, Melfa, VA 23410	28964 Fair Oaks Rd		Melfa	VA	23410		Accomack County	2007-06-11	2011-05-24	2020-10-06
VPG250108	VPA PWM GP	History	Reissuance	2018-02-14	2018-02-14	2010-12-01	2020-11-30		2012-05-09	2011-05-25		2020-10-05	28964 Fair Oaks Rd, Melfa, VA 23410	28964 Fair Oaks Rd		Melfa	VA	23410		Accomack County	2007-06-11	2011-05-24	2020-10-06
VPG250108	VPA PWM GP	History	Reissuance	2018-02-14	2018-02-14	2010-12-01	2020-11-30		2012-05-09	2011-05-25		2020-10-05	28964 Fair Oaks Rd, Melfa, VA 23410	28964 Fair Oaks Rd		Melfa	VA	23410		Accomack County	2007-06-11	2011-05-24	2020-10-06
VPG250114	VPA PWM GP	History	Issuance	2011-08-17	2008-01-30	2000-12-01	2010-11-30		2008-01-14	2008-01-30		2020-10-05	27227 Savannah Rd, Hallwood, VA 23359	27227 Savannah Rd		Hallwood	VA	23359		Accomack County	2008-01-14	2010-12-09	2020-10-06
VPG250114	VPA PWM GP	History	Issuance	2011-08-17	2008-01-30	2000-12-01	2010-11-30		2008-01-14	2008-01-30		2020-10-05	27227 Savannah Rd, Hallwood, VA 23359	27227 Savannah Rd		Hallwood	VA	23359		Accomack County	2008-01-14	2010-12-09	2020-10-06
VPG250081	VPA PWM GP	History	Termination		2010-08-23	2001-10-30	2010-12-01		2001-10-04	2001-10-30		2020-10-05	Paige Fisher Rd, Oak Hall, VA 23416	Paige Fisher Rd		Oak Hall	VA	23416		Accomack County	2001-10-30	2008-09-10	2020-10-06
VPG250081	VPA PWM GP	History	Termination		2010-08-23	2001-10-30	2010-12-01		2001-10-04	2001-10-30		2020-10-05	Paige Fisher Rd, Oak Hall, VA 23416	Paige Fisher Rd		Oak Hall	VA	23416		Accomack County	2001-10-30	2008-09-10	2020-10-06
VPG250082	VPA PWM GP	History	Reissuance	2018-02-20	2018-02-20	2010-12-01	2020-11-30		2011-01-07	2011-01-12		2020-10-05	6622 Holland Rd, New Church, VA	6622 Holland Rd		New Church	VA	23415		Accomack County	2001-10-30	2011-01-11	2020-10-06
VPG250082	VPA PWM GP	History	Reissuance	2018-02-20	2018-02-20	2010-12-01	2020-11-30		2011-01-07	2011-01-12		2020-10-05	6622 Holland Rd, New Church, VA	6622 Holland Rd		New Church	VA	23415		Accomack County	2001-10-30	2011-01-11	2020-10-06
VPG250084	VPA PWM GP	History	Termination	2017-06-23	2017-06-23	2010-12-01	2020-11-30		2010-12-08	2011-01-05		2020-10-05	26017 Parks Rd, Parksley, VA 23421	26017 Parks Rd		Parksley	VA	23421		Accomack County	2001-11-14	2010-12-09	2020-10-06
VPG250114	VPA PWM GP	Active	Permit Change - Facility/Ops		2018-10-18	2010-12-01	2020-11-30		2010-12-09	2011-01-05		2020-10-05	27227 Savannah Rd, Hallwood, VA 23359	27227 Savannah Rd		Hallwood	VA	23359		Accomack County	2008-01-14	2010-12-09	2020-10-06
VPG250114	VPA PWM GP	Active	Permit Change - Facility/Ops		2018-10-18	2010-12-01	2020-11-30		2010-12-09	2011-01-05		2020-10-05	27227 Savannah Rd, Hallwood, VA 23359	27227 Savannah Rd		Hallwood	VA	23359		Accomack County	2008-01-14	2010-12-09	2020-10-06
VPG250112	VPA PWM GP	Active	Permit Change - Ownership		2018-08-20	2010-12-01	2020-11-30		2018-08-01	2018-08-20		2020-10-05	12353 Indian Tr Rd, Craddockville, VA 23341	12353 Indian Tr Rd		Craddockville	VA	23341		Accomack County	2008-01-16	2018-08-16	2020-10-06
VPG250112	VPA PWM GP	Active	Permit Change - Ownership		2018-08-20	2010-12-01	2020-11-30		2018-08-01	2018-08-20		2020-10-05	12353 Indian Tr Rd, Craddockville, VA 23341	12353 Indian Tr Rd		Craddockville	VA	23341		Accomack County	2008-01-16	2018-08-16	2020-10-06
VPG250112	VPA PWM GP	History	Permit Change - Facility/Ops	2018-08-20	2018-08-20	2010-12-01	2020-11-30		2011-08-05	2011-08-16		2020-10-05	12353 Indian Tr Rd, Craddockville, VA 23341	12353 Indian Tr Rd		Craddockville	VA	23341		Accomack County	2008-01-16	2018-08-16	2020-10-06
VPG250112	VPA PWM GP	History	Permit Change - Facility/Ops	2018-08-20	2018-08-20	2010-12-01	2020-11-30		2011-08-05	2011-08-16		2020-10-05	12353 Indian Tr Rd, Craddockville, VA 23341	12353 Indian Tr Rd		Craddockville	VA	23341		Accomack County	2008-01-16	2018-08-16	2020-10-06
VPG250112	VPA PWM GP	History	Reissuance	2018-02-14	2018-02-14	2010-12-01	2020-11-30		2011-08-05	2011-08-16		2020-10-05	12353 Indian Tr Rd, Craddockville, VA 23341	12353 Indian Tr Rd		Craddockville	VA	23341		Accomack County	2008-01-16	2018-08-16	2020-10-06
VPG250112	VPA PWM GP	History	Reissuance	2018-02-14	2018-02-14	2010-12-01	2020-11-30		2011-08-05	2011-08-16		2020-10-05	12353 Indian Tr Rd, Craddockville, VA 23341	12353 Indian Tr Rd		Craddockville	VA	23341		Accomack County	2008-01-16	2018-08-16	2020-10-06
VPG250118	VPA PWM GP	History	Issuance	2011-08-17	2009-07-06	2000-12-01	2010-11-30		2009-03-02	2009-04-08		2020-10-05	32080 Nocks Landing Rd, Atlantic VA 23303	32080 Nocks Landing Rd		Atlantic	VA	23303		Accomack County	2009-03-09	2010-08-18	2020-10-06
VPG250084	VPA PWM GP	History	Termination	2017-06-23	2017-06-23	2010-12-01	2020-11-30		2010-12-08	2011-01-05		2020-10-05	26017 Parks Rd, Parksley, VA 23421	26017 Parks Rd		Parksley	VA	23421		Accomack County	2001-11-14	2010-12-09	2020-10-06
VPG250091	VPA PWM GP	History	Issuance	2011-08-17	2007-12-17	2002-01-15	2010-12-01		2002-01-10	2002-01-15		2020-10-05	Sand St, Temperanceville, VA	Sand St		Temperanceville	VA			Accomack County	2002-01-14	2013-02-08	2020-10-06
VPG250091	VPA PWM GP	History	Issuance	2011-08-17	2007-12-17	2002-01-15	2010-12-01		2002-01-10	2002-01-15		2020-10-05	Sand St, Temperanceville, VA	Sand St		Temperanceville	VA			Accomack County	2002-01-14	2013-02-08	2020-10-06
VPG250091	VPA PWM GP	Active	Reissuance		2013-02-26	2010-12-01	2020-11-30		2013-01-28	2013-02-11		2020-10-05	Sand St, Temperanceville, VA	Sand St		Temperanceville	VA			Accomack County	2002-01-14	2013-02-08	2020-10-06
VPG250091	VPA PWM GP	Active	Reissuance		2013-02-26	2010-12-01	2020-11-30		2013-01-28	2013-02-11		2020-10-05	Sand St, Temperanceville, VA	Sand St		Temperanceville	VA			Accomack County	2002-01-14	2013-02-08	2020-10-06
VPG250094	VPA PWM GP	History	Reissuance	2016-09-08	2016-09-08	2010-12-01	2020-11-30		2011-09-12	2011-09-22		2020-10-05	12497 Atlantic Rd, Temperanceville, VA	12497 Atlantic Rd		Temperanceville	VA	23442		Accomack County	2002-01-28	2016-08-15	2020-10-06
VPG250094	VPA PWM GP	History	Reissuance	2016-09-08	2016-09-08	2010-12-01	2020-11-30		2011-09-12	2011-09-22		2020-10-05	12497 Atlantic Rd, Temperanceville, VA	12497 Atlantic Rd		Temperanceville	VA	23442		Accomack County	2002-01-28	2016-08-15	2020-10-06
VPG250094	VPA PWM GP	Active	Permit Change - Ownership		2018-02-12	2010-12-01	2020-11-30		2016-07-28	2016-08-12		2020-10-05	12497 Atlantic Rd, Temperanceville, VA	12497 Atlantic Rd		Temperanceville	VA	23442		Accomack County	2002-01-28	2016-08-15	2020-10-06
VPG250094	VPA PWM GP	Active	Permit Change - Ownership		2018-02-12	2010-12-01	2020-11-30		2016-07-28	2016-08-12		2020-10-05	12497 Atlantic Rd, Temperanceville, VA	12497 Atlantic Rd		Temperanceville	VA	23442		Accomack County	2002-01-28	2016-08-15	2020-10-06
VPG250101	VPA PWM GP	History	Termination	2006-05-08	2007-06-06	2002-03-26	2010-12-01		2002-03-25	2002-03-26		2020-10-05	19176 Airport Dr, Melfa, VA 23410	19176 Airport Dr		Melfa	VA	23410		Accomack County	2002-03-26	2008-09-11	2020-10-06
VPG250101	VPA PWM GP	History	Termination	2006-05-08	2007-06-06	2002-03-26	2010-12-01		2002-03-25	2002-03-26		2020-10-05	19176 Airport Dr, Melfa, VA 23410	19176 Airport Dr		Melfa	VA	23410		Accomack County	2002-03-26	2008-09-11	2020-10-06
VPG250107	VPA PWM GP	History	Termination	2018-06-01	2018-06-01	2010-12-01	2020-11-30		2010-07-14	2011-01-05		2020-10-05	32304 Greta Rd, Atlantic VA 23303	32304 Greta Rd		Atlantic	VA	23303		Accomack County	2006-11-13	2010-12-09	2020-10-06
VPG250102	VPA PWM GP	Active	Permit Change - Facility/Ops		2019-04-15	2010-12-01	2020-11-30		2010-12-09	2011-01-05		2020-10-05	35111 Davis Wharf Rd	35111 Davis Wharf Rd		Belle Haven	VA	23306		Accomack County	2003-01-28	2010-12-09	2020-10-06
VPG250102	VPA PWM GP	History	Issuance	2011-08-17	2007-06-06	2000-12-01	2010-12-01		2003-01-06	2003-01-29		2020-10-05	35111 Davis Wharf Rd	35111 Davis Wharf Rd		Belle Haven	VA	23306		Accomack County	2003-01-28	2010-12-09	2020-10-06
VPG250102	VPA PWM GP	History	Issuance	2011-08-17	2007-06-06	2000-12-01	2010-12-01		2003-01-06	2003-01-29		2020-10-05	35111 Davis Wharf Rd	35111 Davis Wharf Rd		Belle Haven	VA	23306		Accomack County	2003-01-28	2010-12-09	2020-10-06
VPG250103	VPA PWM GP	History	Termination	2008-01-22	2008-01-22	2006-01-01	2010-11-30	2010-12-01	2003-03-17	2005-12-27		2020-10-05	12353 Indian Trail Rd	12353 Indian Trail Rd		Craddockville	VA	23341		Accomack County	2003-03-20	2008-09-11	2020-10-06
VPG250103	VPA PWM GP	History	Termination	2008-01-22	2008-01-22	2006-01-01	2010-11-30	2010-12-01	2003-03-17	2005-12-27		2020-10-05	12353 Indian Trail Rd	12353 Indian Trail Rd		Craddockville	VA	23341		Accomack County	2003-03-20	2008-09-11	2020-10-06
VPG250104	VPA PWM GP	History	Issuance	2011-08-17	2009-10-06	2003-12-03	2010-12-01		2003-11-05	2009-10-02		2020-10-05	13342 Bethel Church Rd, Mears VA 23409	13342 Bethel Church Rd		Mears	VA	23409		Accomack County	2003-11-13	2011-03-09	2020-10-06
VPG250104	VPA PWM GP	History	Issuance	2011-08-17	2009-10-06	2003-12-03	2010-12-01		2003-11-05	2009-10-02		2020-10-05	13342 Bethel Church Rd, Mears VA 23409	13342 Bethel Church Rd		Mears	VA	23409		Accomack County	2003-11-13	2011-03-09	2020-10-06
VPG250104	VPA PWM GP	Active	Reissuance		2012-12-18	2010-12-01	2020-11-30		2011-03-07	2011-03-10		2020-10-05	13342 Bethel Church Rd, Mears VA 23409	13342 Bethel Church Rd		Mears	VA	23409		Accomack County	2003-11-13	2011-03-09	2020-10-06
VPG250104	VPA PWM GP	Active	Reissuance		2012-12-18	2010-12-01	2020-11-30		2011-03-07	2011-03-10		2020-10-05	13342 Bethel Church Rd, Mears VA 23409	13342 Bethel Church Rd		Mears	VA	23409		Accomack County	2003-11-13	2011-03-09	2020-10-06
VPG250120	VPA PWM GP	History	Issuance	2011-08-17	2010-03-11	2009-10-15	2010-11-30		2009-10-07	2009-10-15		2020-10-05	3371 Kelly Rd, New Church VA 23415	3371 Kelly Rd		New Church	VA	23415		Accomack County	2009-10-13	2010-09-07	2020-10-06
VPG250120	VPA PWM GP	History	Issuance	2011-08-17	2010-03-11	2009-10-15	2010-11-30		2009-10-07	2009-10-15		2020-10-05	3371 Kelly Rd, New Church VA 23415	3371 Kelly Rd		New Church	VA	23415		Accomack County	2009-10-13	2010-09-07	2020-10-06
VPG250107	VPA PWM GP	History	Reissuance	2018-02-14	2018-02-14	2010-12-01	2020-11-30		2010-07-14	2011-01-05		2020-10-05	32304 Greta Rd, Atlantic VA 23303	32304 Greta Rd		Atlantic	VA	23303		Accomack County	2006-11-13	2010-12-09	2020-10-06
VPG250107	VPA PWM GP	History	Reissuance	2018-02-14	2018-02-14	2010-12-01	2020-11-30		2010-07-14	2011-01-05		2020-10-05	32304 Greta Rd, Atlantic VA 23303	32304 Greta Rd		Atlantic	VA	23303		Accomack County	2006-11-13	2010-12-09	2020-10-06
VPG250111	VPA PWM GP	History	Issuance	2011-08-17	2007-10-12	2000-12-01	2010-11-30		2007-09-04	2007-10-12		2020-10-05	25074 Cristine Ln, Parksley, VA 23421	25074 Cristine Ln		Parksley	VA	23421		Accomack County	2007-09-05	2011-01-20	2020-10-06
VPG250111	VPA PWM GP	History	Issuance	2011-08-17	2007-10-12	2000-12-01	2010-11-30		2007-09-04	2007-10-12		2020-10-05	25074 Cristine Ln, Parksley, VA 23421	25074 Cristine Ln		Parksley	VA	23421		Accomack County	2007-09-05	2011-01-20	2020-10-06
VPG250111	VPA PWM GP	History	Termination	2019-01-10	2019-01-10	2010-12-01	2020-11-30		2011-01-19	2011-01-24		2020-10-05	25074 Cristine Ln, Parksley, VA 23421	25074 Cristine Ln		Parksley	VA	23421		Accomack County	2007-09-05	2011-01-20	2020-10-06
VPG250111	VPA PWM GP	History	Termination	2019-01-10	2019-01-10	2010-12-01	2020-11-30		2011-01-19	2011-01-24		2020-10-05	25074 Cristine Ln, Parksley, VA 23421	25074 Cristine Ln		Parksley	VA	23421		Accomack County	2007-09-05	2011-01-20	2020-10-06
VPG250113	VPA PWM GP	History	Reissuance	2018-02-14	2018-02-14	2010-12-01	2020-11-30		2010-11-23	2011-01-05		2020-10-05	28227 Groton Town Rd, Hallwood, VA 23359	28227 Groton Town Rd		Hallwood	VA	23359		Accomack County	2008-01-14	2010-12-14	2020-10-06
VPG250113	VPA PWM GP	History	Reissuance	2018-02-14	2018-02-14	2010-12-01	2020-11-30		2010-11-23	2011-01-05		2020-10-05	28227 Groton Town Rd, Hallwood, VA 23359	28227 Groton Town Rd		Hallwood	VA	23359		Accomack County	2008-01-14	2010-12-14	2020-10-06
VPG250113	VPA PWM GP	History	Issuance	2011-08-17	2008-01-28	2000-12-01	2010-11-30		2008-01-10	2008-03-03		2020-10-05	28227 Groton Town Rd, Hallwood, VA 23359	28227 Groton Town Rd		Hallwood	VA	23359		Accomack County	2008-01-14	2010-12-14	2020-10-06
VPG250113	VPA PWM GP	History	Issuance	2011-08-17	2008-01-28	2000-12-01	2010-11-30		2008-01-10	2008-03-03		2020-10-05	28227 Groton Town Rd, Hallwood, VA 23359	28227 Groton Town Rd		Hallwood	VA	23359		Accomack County	2008-01-14	2010-12-14	2020-10-06
VPG250113	VPA PWM GP	Active	Permit Change - Facility/Ops		2019-04-15	2010-12-01	2020-11-30		2010-11-23	2011-01-05		2020-10-05	28227 Groton Town Rd, Hallwood, VA 23359	28227 Groton Town Rd		Hallwood	VA	23359		Accomack County	2008-01-14	2010-12-14	2020-10-06
VPG250113	VPA PWM GP	Active	Permit Change - Facility/Ops		2019-04-15	2010-12-01	2020-11-30		2010-11-23	2011-01-05		2020-10-05	28227 Groton Town Rd, Hallwood, VA 23359	28227 Groton Town Rd		Hallwood	VA	23359		Accomack County	2008-01-14	2010-12-14	2020-10-06
VPG250121	VPA PWM GP	Active	Permit Change - Ownership		2020-04-17	2010-12-01	2020-11-30		2019-10-18	2020-04-13		2020-10-05	17575 Metompkin Rd	15757 Metompkin Rd		Bloxom	VA	23308		Accomack County	2013-02-19	2020-04-10	2020-10-06
VPG250121	VPA PWM GP	Active	Permit Change - Ownership		2020-04-17	2010-12-01	2020-11-30		2019-10-18	2020-04-13		2020-10-05	17575 Metompkin Rd	15757 Metompkin Rd		Bloxom	VA	23308		Accomack County	2013-02-19	2020-04-10	2020-10-06
VPG250121	VPA PWM GP	History	Issuance	2020-04-17	2020-04-17	2010-12-01	2020-11-30		2013-02-12	2013-02-22		2020-10-05	17575 Metompkin Rd	15757 Metompkin Rd		Bloxom	VA	23308		Accomack County	2013-02-19	2020-04-10	2020-10-06
VPG250118	VPA PWM GP	History	Issuance	2011-08-17	2009-07-06	2000-12-01	2010-11-30		2009-03-02	2009-04-08		2020-10-05	32080 Nocks Landing Rd, Atlantic VA 23303	32080 Nocks Landing Rd		Atlantic	VA	23303		Accomack County	2009-03-09	2010-08-18	2020-10-06
VPG250118	VPA PWM GP	Active	Reissuance		2018-02-14	2010-12-01	2020-11-30		2010-11-15	2011-01-05		2020-10-05	32080 Nocks Landing Rd, Atlantic VA 23303	32080 Nocks Landing Rd		Atlantic	VA	23303		Accomack County	2009-03-09	2010-08-18	2020-10-06
VPG250118	VPA PWM GP	Active	Reissuance		2018-02-14	2010-12-01	2020-11-30		2010-11-15	2011-01-05		2020-10-05	32080 Nocks Landing Rd, Atlantic VA 23303	32080 Nocks Landing Rd		Atlantic	VA	23303		Accomack County	2009-03-09	2010-08-18	2020-10-06
VPG250120	VPA PWM GP	Active	Reissuance		2019-07-25	2010-12-01	2020-11-30		2010-08-11	2011-01-05		2020-10-05	3371 Kelly Rd, New Church VA 23415	3371 Kelly Rd		New Church	VA	23415		Accomack County	2009-10-13	2010-09-07	2020-10-06
VPG250120	VPA PWM GP	Active	Reissuance		2019-07-25	2010-12-01	2020-11-30		2010-08-11	2011-01-05		2020-10-05	3371 Kelly Rd, New Church VA 23415	3371 Kelly Rd		New Church	VA	23415		Accomack County	2009-10-13	2010-09-07	2020-10-06
VPG250024	VPA PWM GP	Active	Reissuance		2016-12-29	2010-12-01	2020-11-30		2013-03-07	2013-03-07		2020-10-05	9372 Lankford Highway	9372 Lankford Highway		Oak Hall	VA	23416		Accomack County	2013-03-11		2020-10-06
VPG250024	VPA PWM GP	Active	Reissuance		2016-12-29	2010-12-01	2020-11-30		2013-03-07	2013-03-07		2020-10-05	9372 Lankford Highway	9372 Lankford Highway		Oak Hall	VA	23416		Accomack County	2013-03-11		2020-10-06
VPG250024	VPA PWM GP	History	Reissuance	2016-12-29	2016-12-29	2010-12-01	2020-11-30		2010-12-17	2011-01-05		2020-10-05	9372 Lankford Highway	9372 Lankford Highway		Oak Hall	VA	23416		Accomack County	2013-03-11		2020-10-06
VPG250024	VPA PWM GP	History	Reissuance	2016-12-29	2016-12-29	2010-12-01	2020-11-30		2010-12-17	2011-01-05		2020-10-05	9372 Lankford Highway	9372 Lankford Highway		Oak Hall	VA	23416		Accomack County	2013-03-11		2020-10-06
VPG250122	VPA PWM GP	Active	Issuance		2018-02-14	2010-12-01	2020-11-30		2013-03-22	2013-04-03		2020-10-05	7382 Bulleggar Rd	7382 Bulleggar Rd		Oak Hall	VA	23416		Accomack County	2013-03-29		2020-10-06
VPG250122	VPA PWM GP	Active	Issuance		2018-02-14	2010-12-01	2020-11-30		2013-03-22	2013-04-03		2020-10-05	7382 Bulleggar Rd	7382 Bulleggar Rd		Oak Hall	VA	23416		Accomack County	2013-03-29		2020-10-06
VPG250107	VPA PWM GP	History	Termination	2018-06-01	2018-06-01	2010-12-01	2020-11-30		2010-07-14	2011-01-05		2020-10-05	32304 Greta Rd, Atlantic VA 23303	32304 Greta Rd		Atlantic	VA	23303		Accomack County	2006-11-13	2010-12-09	2020-10-06
VPG250107	VPA PWM GP	History	Issuance	2011-08-17	2007-06-06	2000-12-01	2010-11-30		2006-11-09	2006-11-17		2020-10-05	32304 Greta Rd, Atlantic VA 23303	32304 Greta Rd		Atlantic	VA	23303		Accomack County	2006-11-13	2010-12-09	2020-10-06
VPG250107	VPA PWM GP	History	Issuance	2011-08-17	2007-06-06	2000-12-01	2010-11-30		2006-11-09	2006-11-17		2020-10-05	32304 Greta Rd, Atlantic VA 23303	32304 Greta Rd		Atlantic	VA	23303		Accomack County	2006-11-13	2010-12-09	2020-10-06
VPG250121	VPA PWM GP	History	Issuance	2020-04-17	2020-04-17	2010-12-01	2020-11-30		2013-02-12	2013-02-22		2020-10-05	17575 Metompkin Rd	15757 Metompkin Rd		Bloxom	VA	23308		Accomack County	2013-02-19	2020-04-10	2020-10-06
VPG250059	VPA PWM GP	History	Reissuance	2016-12-29	2016-12-29	2010-12-01	2020-11-30		2014-12-29	2015-03-18		2020-10-05	25380 Dennis Rd	25380 Dennis Rd		Parkeley	VA	23421		Accomack County	2015-03-18	2015-03-18	2020-10-06
VPG250059	VPA PWM GP	History	Reissuance	2016-12-29	2016-12-29	2010-12-01	2020-11-30		2014-12-29	2015-03-18		2020-10-05	25380 Dennis Rd	25380 Dennis Rd		Parkeley	VA	23421		Accomack County	2015-03-18	2015-03-18	2020-10-06
VPG250059	VPA PWM GP	History	Reissuance	2018-02-14	2018-02-14	2010-12-01	2020-11-30		2014-12-29	2015-03-18		2020-10-05	25380 Dennis Rd	25380 Dennis Rd		Parkeley	VA	23421		Accomack County	2015-03-18	2015-03-18	2020-10-06
VPG250059	VPA PWM GP	History	Reissuance	2018-02-14	2018-02-14	2010-12-01	2020-11-30		2014-12-29	2015-03-18		2020-10-05	25380 Dennis Rd	25380 Dennis Rd		Parkeley	VA	23421		Accomack County	2015-03-18	2015-03-18	2020-10-06
VPG250059	VPA PWM GP	Active	Permit Change - Facility/Ops		2018-02-14	2010-12-01	2020-11-30		2015-03-25	2015-03-25		2020-10-05	25380 Dennis Rd	25380 Dennis Rd		Parkeley	VA	23421		Accomack County	2015-03-18	2015-03-18	2020-10-06
VPG250059	VPA PWM GP	Active	Permit Change - Facility/Ops		2018-02-14	2010-12-01	2020-11-30		2015-03-25	2015-03-25		2020-10-05	25380 Dennis Rd	25380 Dennis Rd		Parkeley	VA	23421		Accomack County	2015-03-18	2015-03-18	2020-10-06
VPG250126	VPA PWM GP	Active	Issuance		2018-02-12	2010-12-01	2020-11-30		2015-03-17	2016-03-23		2020-10-05	Rt 695 Saxis Rd	Rt 695 Saxis Rd		Temperanceville	VA			Accomack County	2015-06-10		2020-10-06
VPG250126	VPA PWM GP	Active	Issuance		2018-02-12	2010-12-01	2020-11-30		2015-03-17	2016-03-23		2020-10-05	Rt 695 Saxis Rd	Rt 695 Saxis Rd		Temperanceville	VA			Accomack County	2015-06-10		2020-10-06
VPG250127	VPA PWM GP	Active	Permit Change - Facility/Ops		2019-03-04	2010-12-01	2020-11-30		2019-02-15	2019-02-26		2020-10-05	21570 Fair Oaks Rd	21570 Fair Oaks Rd		Melfa	VA	23410		Accomack County	2015-06-10	2019-02-19	2020-10-06
VPG250127	VPA PWM GP	Active	Permit Change - Facility/Ops		2019-03-04	2010-12-01	2020-11-30		2019-02-15	2019-02-26		2020-10-05	21570 Fair Oaks Rd	21570 Fair Oaks Rd		Melfa	VA	23410		Accomack County	2015-06-10	2019-02-19	2020-10-06
VPG250127	VPA PWM GP	History	Issuance	2017-10-27	2017-10-27	2010-12-01	2020-11-30		2015-05-12	2015-06-16		2020-10-05	21570 Fair Oaks Rd	21570 Fair Oaks Rd		Melfa	VA	23410		Accomack County	2015-06-10	2019-02-19	2020-10-06
VPG250127	VPA PWM GP	History	Issuance	2017-10-27	2017-10-27	2010-12-01	2020-11-30		2015-05-12	2015-06-16		2020-10-05	21570 Fair Oaks Rd	21570 Fair Oaks Rd		Melfa	VA	23410		Accomack County	2015-06-10	2019-02-19	2020-10-06
VPG250061	VPA PWM GP	History	Reissuance	2013-08-12	2013-08-09	2010-12-01	2020-11-30		2010-11-16	2011-01-05		2020-10-05	25495 Saxis Rd	25495 Saxis Rd		Temperanceville	VA	23442		Accomack County	2013-08-09		2020-10-06
VPG250061	VPA PWM GP	History	Reissuance	2013-08-12	2013-08-09	2010-12-01	2020-11-30		2010-11-16	2011-01-05		2020-10-05	25495 Saxis Rd	25495 Saxis Rd		Temperanceville	VA	23442		Accomack County	2013-08-09		2020-10-06
VPG250111	VPA PWM GP	History	Reissuance	2018-02-14	2018-02-14	2010-12-01	2020-11-30		2011-01-19	2011-01-24		2020-10-05	25074 Cristine Ln, Parksley, VA 23421	25074 Cristine Ln		Parksley	VA	23421		Accomack County	2007-09-05	2011-01-20	2020-10-06
VPG250111	VPA PWM GP	History	Reissuance	2018-02-14	2018-02-14	2010-12-01	2020-11-30		2011-01-19	2011-01-24		2020-10-05	25074 Cristine Ln, Parksley, VA 23421	25074 Cristine Ln		Parksley	VA	23421		Accomack County	2007-09-05	2011-01-20	2020-10-06
VPG250109	VPA PWM GP	History	Termination	2008-07-01	2008-07-01	2000-12-01	2010-11-30		2007-09-19	2007-09-25		2020-10-05	29149 Withams Rd, Oak Hall, VA 23416	29149 Withams Rd		Oak Hall	VA	23416		Accomack County	2007-09-20	2008-09-11	2020-10-06
VPG250109	VPA PWM GP	History	Termination	2008-07-01	2008-07-01	2000-12-01	2010-11-30		2007-09-19	2007-09-25		2020-10-05	29149 Withams Rd, Oak Hall, VA 23416	29149 Withams Rd		Oak Hall	VA	23416		Accomack County	2007-09-20	2008-09-11	2020-10-06
VPG250061	VPA PWM GP	History	Reissuance	2018-02-14	2018-02-14	2010-12-01	2020-11-30		2013-07-29	2013-08-12		2020-10-05	25495 Saxis Rd	25495 Saxis Rd		Temperanceville	VA	23442		Accomack County	2013-08-09		2020-10-06
VPG250127	VPA PWM GP	History	Permit Change - Facility/Ops	2019-03-04	2019-03-04	2010-12-01	2020-11-30		2015-05-12	2015-06-16		2020-10-05	21570 Fair Oaks Rd	21570 Fair Oaks Rd		Melfa	VA	23410		Accomack County	2015-06-10	2019-02-19	2020-10-06
VPG250127	VPA PWM GP	History	Permit Change - Facility/Ops	2019-03-04	2019-03-04	2010-12-01	2020-11-30		2015-05-12	2015-06-16		2020-10-05	21570 Fair Oaks Rd	21570 Fair Oaks Rd		Melfa	VA	23410		Accomack County	2015-06-10	2019-02-19	2020-10-06
VPG250061	VPA PWM GP	History	Reissuance	2018-02-14	2018-02-14	2010-12-01	2020-11-30		2013-07-29	2013-08-12		2020-10-05	25495 Saxis Rd	25495 Saxis Rd		Temperanceville	VA	23442		Accomack County	2013-08-09		2020-10-06
VPG250061	VPA PWM GP	Active	Permit Change - Facility/Ops		2019-05-31	2010-12-01	2020-11-30		2013-07-29	2013-08-12		2020-10-05	25495 Saxis Rd	25495 Saxis Rd		Temperanceville	VA	23442		Accomack County	2013-08-09		2020-10-06
VPG250061	VPA PWM GP	Active	Permit Change - Facility/Ops		2019-05-31	2010-12-01	2020-11-30		2013-07-29	2013-08-12		2020-10-05	25495 Saxis Rd	25495 Saxis Rd		Temperanceville	VA	23442		Accomack County	2013-08-09		2020-10-06
VPG250124	VPA PWM GP	Active	Issuance		2018-02-14	2010-12-01	2020-11-30		2015-03-16	2015-04-24		2020-10-05	36558 Seaside Rd	36558 Seaside Rd		Belle Haven	VA	23306		Accomack County	2015-04-17		2020-10-06
VPG250124	VPA PWM GP	Active	Issuance		2018-02-14	2010-12-01	2020-11-30		2015-03-16	2015-04-24		2020-10-05	36558 Seaside Rd	36558 Seaside Rd		Belle Haven	VA	23306		Accomack County	2015-04-17		2020-10-06
VPG250125	VPA PWM GP	History	Issuance	2018-02-14	2018-02-14	2010-12-01	2020-11-30		2015-03-26	2015-05-04		2020-10-05	Nocks Landing Rd	Nocks Landing Rd		Atlantic	VA	23303		Accomack County	2015-04-17	2018-05-16	2020-10-06
VPG250125	VPA PWM GP	History	Issuance	2018-02-14	2018-02-14	2010-12-01	2020-11-30		2015-03-26	2015-05-04		2020-10-05	Nocks Landing Rd	Nocks Landing Rd		Atlantic	VA	23303		Accomack County	2015-04-17	2018-05-16	2020-10-06
VPG250129	VPA PWM GP	History	Issuance	2019-10-10	2019-10-10	2010-12-01	2020-11-30		2015-06-19	2015-07-31		2020-10-05	Davis Rd	1/2 mile east of rt 13 on Davis Rd		New Church	VA	23415		Accomack County	2015-06-26	2019-04-15	2020-10-06
VPG250129	VPA PWM GP	History	Issuance	2019-10-10	2019-10-10	2010-12-01	2020-11-30		2015-06-19	2015-07-31		2020-10-05	Davis Rd	1/2 mile east of rt 13 on Davis Rd		New Church	VA	23415		Accomack County	2015-06-26	2019-04-15	2020-10-06
VPG250132	VPA PWM GP	History	Issuance	2019-12-11	2019-12-11	2010-12-01	2020-11-30		2016-02-01	2016-03-02		2020-10-05		22603 New Branch Rd		Green Bush	VA	23357		Accomack County	2016-02-01	2019-12-06	2020-10-06
VPG250132	VPA PWM GP	History	Issuance	2019-12-11	2019-12-11	2010-12-01	2020-11-30		2016-02-01	2016-03-02		2020-10-05		22603 New Branch Rd		Green Bush	VA	23357		Accomack County	2016-02-01	2019-12-06	2020-10-06
VPG250132	VPA PWM GP	Active	Permit Change - Ownership		2020-03-12	2010-12-01	2020-11-30		2019-11-04	2019-12-05		2020-10-05		22603 New Branch Rd		Green Bush	VA	23357		Accomack County	2016-02-01	2019-12-06	2020-10-06
VPG250132	VPA PWM GP	Active	Permit Change - Ownership		2020-03-12	2010-12-01	2020-11-30		2019-11-04	2019-12-05		2020-10-05		22603 New Branch Rd		Green Bush	VA	23357		Accomack County	2016-02-01	2019-12-06	2020-10-06
VPG250128	VPA PWM GP	History	Issuance	2018-02-14	2018-02-14	2010-12-01	2020-11-30		2015-06-17	2015-07-21		2020-10-05	Mathews Rd and Hopeton Rd	Mathews Rd and Hopeton Rd		Parksley	VA	23421		Accomack County	2015-06-22		2020-10-06
VPG250128	VPA PWM GP	History	Issuance	2018-02-14	2018-02-14	2010-12-01	2020-11-30		2015-06-17	2015-07-21		2020-10-05	Mathews Rd and Hopeton Rd	Mathews Rd and Hopeton Rd		Parksley	VA	23421		Accomack County	2015-06-22		2020-10-06
VPG250133	VPA PWM GP	History	Issuance	2019-12-04	2019-12-04	2010-12-01	2020-11-30		2016-01-25	2016-02-26		2020-10-05		RT 13 Hwy Parksley Land is west of Owl Motel		Boxom	VA	23308		Accomack County	2016-02-02		2020-10-06
VPG250133	VPA PWM GP	History	Issuance	2019-12-04	2019-12-04	2010-12-01	2020-11-30		2016-01-25	2016-02-26		2020-10-05		RT 13 Hwy Parksley Land is west of Owl Motel		Boxom	VA	23308		Accomack County	2016-02-02		2020-10-06
VPG250133	VPA PWM GP	Active	Permit Change - Facility/Ops		2019-12-04	2010-12-01	2020-11-30		2016-01-25	2019-02-26		2020-10-05		RT 13 Hwy Parksley Land is west of Owl Motel		Boxom	VA	23308		Accomack County	2016-02-02		2020-10-06
VPG250133	VPA PWM GP	Active	Permit Change - Facility/Ops		2019-12-04	2010-12-01	2020-11-30		2016-01-25	2019-02-26		2020-10-05		RT 13 Hwy Parksley Land is west of Owl Motel		Boxom	VA	23308		Accomack County	2016-02-02		2020-10-06
VPG250137	VPA PWM GP	History	Issuance	2020-04-17	2020-04-17	2010-12-01	2020-11-30		2016-03-01	2016-04-29		2020-10-05	Corner of Seaside Rd and Wachapreague Rd	Corner of Seaside Rd and Wachapreague Rd		Melfa	VA	23410		Accomack County	2016-03-01	2020-04-13	2020-10-06
VPG250137	VPA PWM GP	History	Issuance	2020-04-17	2020-04-17	2010-12-01	2020-11-30		2016-03-01	2016-04-29		2020-10-05	Corner of Seaside Rd and Wachapreague Rd	Corner of Seaside Rd and Wachapreague Rd		Melfa	VA	23410		Accomack County	2016-03-01	2020-04-13	2020-10-06
VPG250137	VPA PWM GP	Active	Permit Change - Ownership		2020-04-17	2010-12-01	2020-11-30		2019-11-20	2020-04-13		2020-10-05	Corner of Seaside Rd and Wachapreague Rd	Corner of Seaside Rd and Wachapreague Rd		Melfa	VA	23410		Accomack County	2016-03-01	2020-04-13	2020-10-06
VPG250137	VPA PWM GP	Active	Permit Change - Ownership		2020-04-17	2010-12-01	2020-11-30		2019-11-20	2020-04-13		2020-10-05	Corner of Seaside Rd and Wachapreague Rd	Corner of Seaside Rd and Wachapreague Rd		Melfa	VA	23410		Accomack County	2016-03-01	2020-04-13	2020-10-06
VPG250123	VPA PWM GP	Active	Issuance		2018-02-12	2010-12-01	2020-11-30		2015-03-09	2015-04-15		2020-10-05	26678 Berry Rd	266678 Berry Rd		Bloxom	VA	23308		Accomack County	2015-04-15		2020-10-06
VPG250123	VPA PWM GP	Active	Issuance		2018-02-12	2010-12-01	2020-11-30		2015-03-09	2015-04-15		2020-10-05	26678 Berry Rd	266678 Berry Rd		Bloxom	VA	23308		Accomack County	2015-04-15		2020-10-06
VPG250125	VPA PWM GP	Active	Permit Change - Facility/Ops		2018-02-14	2010-12-01	2020-11-30		2015-03-26	2015-05-04		2020-10-05	Nocks Landing Rd	Nocks Landing Rd		Atlantic	VA	23303		Accomack County	2015-04-17	2018-05-16	2020-10-06
VPG250125	VPA PWM GP	Active	Permit Change - Facility/Ops		2018-02-14	2010-12-01	2020-11-30		2015-03-26	2015-05-04		2020-10-05	Nocks Landing Rd	Nocks Landing Rd		Atlantic	VA	23303		Accomack County	2015-04-17	2018-05-16	2020-10-06
VPG250129	VPA PWM GP	Active	Permit Change - Ownership		2019-10-10	2010-12-01	2020-11-30		2019-05-06	2019-05-15		2020-10-05	Davis Rd	1/2 mile east of rt 13 on Davis Rd		New Church	VA	23415		Accomack County	2015-06-26	2019-04-15	2020-10-06
VPG250129	VPA PWM GP	Active	Permit Change - Ownership		2019-10-10	2010-12-01	2020-11-30		2019-05-06	2019-05-15		2020-10-05	Davis Rd	1/2 mile east of rt 13 on Davis Rd		New Church	VA	23415		Accomack County	2015-06-26	2019-04-15	2020-10-06
VPG250130	VPA PWM GP	History	Issuance	2018-02-12	2018-02-12	2010-12-01	2020-11-30		2015-07-21	2015-08-25		2020-10-05	1/4 mile east of rt 13 on Horntown Rd	31154 Horntown Rd		New Church	VA	23415		Accomack County	2015-07-24		2020-10-06
VPG250130	VPA PWM GP	History	Issuance	2018-02-12	2018-02-12	2010-12-01	2020-11-30		2015-07-21	2015-08-25		2020-10-05	1/4 mile east of rt 13 on Horntown Rd	31154 Horntown Rd		New Church	VA	23415		Accomack County	2015-07-24		2020-10-06
VPG250130	VPA PWM GP	Active	Permit Change - Facility/Ops		2018-02-12	2010-12-01	2020-11-30		2015-07-21	2015-08-25		2020-10-05	1/4 mile east of rt 13 on Horntown Rd	31154 Horntown Rd		New Church	VA	23415		Accomack County	2015-07-24		2020-10-06
VPG250130	VPA PWM GP	Active	Permit Change - Facility/Ops		2018-02-12	2010-12-01	2020-11-30		2015-07-21	2015-08-25		2020-10-05	1/4 mile east of rt 13 on Horntown Rd	31154 Horntown Rd		New Church	VA	23415		Accomack County	2015-07-24		2020-10-06
VPG250131	VPA PWM GP	Active	Issuance		2015-09-10	2010-12-01	2020-11-30		2015-07-23	2015-08-25		2020-10-05	Seaside Rd and Frogstool Rd	Seaside Rd and Frogstool Rd		Keller	VA	23401		Accomack County	2015-08-26		2020-10-06
VPG250131	VPA PWM GP	Active	Issuance		2015-09-10	2010-12-01	2020-11-30		2015-07-23	2015-08-25		2020-10-05	Seaside Rd and Frogstool Rd	Seaside Rd and Frogstool Rd		Keller	VA	23401		Accomack County	2015-08-26		2020-10-06
VPG250132	VPA PWM GP	History	Permit Change - Facility/Ops	2020-03-12	2020-03-12	2010-12-01	2020-11-30		2016-02-01	2019-12-05		2020-10-05		22603 New Branch Rd		Green Bush	VA	23357		Accomack County	2016-02-01	2019-12-06	2020-10-06
VPG250132	VPA PWM GP	History	Permit Change - Facility/Ops	2020-03-12	2020-03-12	2010-12-01	2020-11-30		2016-02-01	2019-12-05		2020-10-05		22603 New Branch Rd		Green Bush	VA	23357		Accomack County	2016-02-01	2019-12-06	2020-10-06
VPG250128	VPA PWM GP	History	Permit Change - Facility/Ops	2018-02-15	2018-02-15	2010-12-01	2020-11-30		2015-06-17	2015-07-21		2020-10-05	Mathews Rd and Hopeton Rd	Mathews Rd and Hopeton Rd		Parksley	VA	23421		Accomack County	2015-06-22		2020-10-06
VPG250128	VPA PWM GP	History	Permit Change - Facility/Ops	2018-02-15	2018-02-15	2010-12-01	2020-11-30		2015-06-17	2015-07-21		2020-10-05	Mathews Rd and Hopeton Rd	Mathews Rd and Hopeton Rd		Parksley	VA	23421		Accomack County	2015-06-22		2020-10-06
VPG250128	VPA PWM GP	Active	Permit Change - Facility/Ops		2018-02-15	2010-12-01	2020-11-30		2010-11-15	2011-01-05		2020-10-05	Mathews Rd and Hopeton Rd	Mathews Rd and Hopeton Rd		Parksley	VA	23421		Accomack County	2015-06-22		2020-10-06
VPG250128	VPA PWM GP	Active	Permit Change - Facility/Ops		2018-02-15	2010-12-01	2020-11-30		2010-11-15	2011-01-05		2020-10-05	Mathews Rd and Hopeton Rd	Mathews Rd and Hopeton Rd		Parksley	VA	23421		Accomack County	2015-06-22		2020-10-06
VPG250133	VPA PWM GP	History	Permit Change - Ownership	2019-12-04	2019-12-04	2010-12-01	2020-11-30		2016-01-25	2016-02-26		2020-10-05		RT 13 Hwy Parksley Land is west of Owl Motel		Boxom	VA	23308		Accomack County	2016-02-02		2020-10-06
VPG250133	VPA PWM GP	History	Permit Change - Ownership	2019-12-04	2019-12-04	2010-12-01	2020-11-30		2016-01-25	2016-02-26		2020-10-05		RT 13 Hwy Parksley Land is west of Owl Motel		Boxom	VA	23308		Accomack County	2016-02-02		2020-10-06
VPG250136	VPA PWM GP	Active	Issuance		2018-02-12	2010-12-01	2020-11-30		2016-02-19	2016-03-21		2020-10-05	Bethel Church Rd Hallwood VA 23359	Bethel Church Rd		Hallwood	VA	23359		Accomack County	2016-02-26	2016-02-26	2020-10-06
VPG250136	VPA PWM GP	Active	Issuance		2018-02-12	2010-12-01	2020-11-30		2016-02-19	2016-03-21		2020-10-05	Bethel Church Rd Hallwood VA 23359	Bethel Church Rd		Hallwood	VA	23359		Accomack County	2016-02-26	2016-02-26	2020-10-06
VPG250138	VPA PWM GP	Active	Issuance		2017-02-28	2016-06-17	2020-11-30		2016-05-16	2016-06-17		2020-10-05		Rose Cottage Rd		Melfa	VA	23410		Accomack County	2016-05-20		2020-10-06
VPG250138	VPA PWM GP	Active	Issuance		2017-02-28	2016-06-17	2020-11-30		2016-05-16	2016-06-17		2020-10-05		Rose Cottage Rd		Melfa	VA	23410		Accomack County	2016-05-20		2020-10-06
VPG250139	VPA PWM GP	History	Issuance	2018-11-19	2018-11-19	2016-07-08	2020-11-30		2016-06-06	2016-07-08		2020-10-05	Locustville Rd	28114Locutsville Rd		Onley	VA	23418		Accomack County	2016-06-08	2018-11-09	2020-10-06
VPG250139	VPA PWM GP	History	Issuance	2018-11-19	2018-11-19	2016-07-08	2020-11-30		2016-06-06	2016-07-08		2020-10-05	Locustville Rd	28114Locutsville Rd		Onley	VA	23418		Accomack County	2016-06-08	2018-11-09	2020-10-06
VPG250139	VPA PWM GP	Active	Permit Change - Ownership		2018-11-19	2010-12-01	2020-11-30		2018-11-08	2018-11-15		2020-10-05	Locustville Rd	28114Locutsville Rd		Onley	VA	23418		Accomack County	2016-06-08	2018-11-09	2020-10-06
VPG250139	VPA PWM GP	Active	Permit Change - Ownership		2018-11-19	2010-12-01	2020-11-30		2018-11-08	2018-11-15		2020-10-05	Locustville Rd	28114Locutsville Rd		Onley	VA	23418		Accomack County	2016-06-08	2018-11-09	2020-10-06
VPG250144	VPA PWM GP	History	Issuance	2018-02-12	2018-02-12	2010-12-01	2020-11-30		2017-02-07	2017-03-14		2020-10-05		74A Turkey Run		Bloxom	VA	23308		Accomack County	2017-02-07		2020-10-06
VPG250144	VPA PWM GP	History	Issuance	2018-02-12	2018-02-12	2010-12-01	2020-11-30		2017-02-07	2017-03-14		2020-10-05		74A Turkey Run		Bloxom	VA	23308		Accomack County	2017-02-07		2020-10-06
VPG250140	VPA PWM GP	Active	Issuance		2016-08-30	2010-12-01	2020-11-30		2016-08-19	2016-08-25		2020-10-05		28200 Saxis Rd		Temperanceville	VA	23442		Accomack County	2016-08-24	2016-08-24	2020-10-06
VPG250140	VPA PWM GP	Active	Issuance		2016-08-30	2010-12-01	2020-11-30		2016-08-19	2016-08-25		2020-10-05		28200 Saxis Rd		Temperanceville	VA	23442		Accomack County	2016-08-24	2016-08-24	2020-10-06
VPG250142	VPA PWM GP	Active	Issuance		2020-01-02	2010-12-01	2020-11-30		2017-01-25	2017-03-24		2020-10-05	Tax Map 112-A-127	31040 Seaside Rd		Keller	VA	23401		Accomack County	2017-01-19	2017-09-08	2020-10-06
VPG250142	VPA PWM GP	Active	Issuance		2020-01-02	2010-12-01	2020-11-30		2017-01-25	2017-03-24		2020-10-05	Tax Map 112-A-127	31040 Seaside Rd		Keller	VA	23401		Accomack County	2017-01-19	2017-09-08	2020-10-06
VPG250045	VPA PWM GP	Active	Reissuance		2015-07-23	2010-12-01	2020-11-30		2015-07-09	2015-07-10		2020-10-05	16121 Perdue Ln, Eastville, VA	16121 Perdue Ln		Eastville	VA	23347		Northampton County	2001-09-26	2015-07-15	2020-10-06
VPG250045	VPA PWM GP	Active	Reissuance		2015-07-23	2010-12-01	2020-11-30		2015-07-09	2015-07-10		2020-10-05	16121 Perdue Ln, Eastville, VA	16121 Perdue Ln		Eastville	VA	23347		Northampton County	2001-09-26	2015-07-15	2020-10-06
VPG250045	VPA PWM GP	History	Reissuance	2015-07-23	2015-07-23	2010-12-01	2020-11-30		2015-07-09	2015-07-10		2020-10-05	16121 Perdue Ln, Eastville, VA	16121 Perdue Ln		Eastville	VA	23347		Northampton County	2001-09-26	2015-07-15	2020-10-06
VPG250045	VPA PWM GP	History	Reissuance	2015-07-23	2015-07-23	2010-12-01	2020-11-30		2015-07-09	2015-07-10		2020-10-05	16121 Perdue Ln, Eastville, VA	16121 Perdue Ln		Eastville	VA	23347		Northampton County	2001-09-26	2015-07-15	2020-10-06
VPG250045	VPA PWM GP	History	Issuance	2011-08-17	2008-09-04	2000-10-01	2010-10-01		2001-09-06	2001-10-05		2020-10-05	16121 Perdue Ln, Eastville, VA	16121 Perdue Ln		Eastville	VA	23347		Northampton County	2001-09-26	2015-07-15	2020-10-06
VPG250045	VPA PWM GP	History	Issuance	2011-08-17	2008-09-04	2000-10-01	2010-10-01		2001-09-06	2001-10-05		2020-10-05	16121 Perdue Ln, Eastville, VA	16121 Perdue Ln		Eastville	VA	23347		Northampton County	2001-09-26	2015-07-15	2020-10-06
VPG250143	VPA PWM GP	Active	Issuance		2017-03-27	2010-12-01	2020-11-30		2017-01-30	2017-03-23		2020-10-05		16499 Pungoteague Rd		Melfa	VA	23410		Accomack County	2017-01-31		2020-10-06
VPG250143	VPA PWM GP	Active	Issuance		2017-03-27	2010-12-01	2020-11-30		2017-01-30	2017-03-23		2020-10-05		16499 Pungoteague Rd		Melfa	VA	23410		Accomack County	2017-01-31		2020-10-06
VPG250146	VPA PWM GP	Active	Permit Change - Ownership		2019-08-27	2010-12-01	2020-11-30		2019-08-23	2019-08-26		2020-10-05		Route 678 County Rd		Parksley	VA	23421		Accomack County	2017-02-10	2019-07-12	2020-10-06
VPG250146	VPA PWM GP	Active	Permit Change - Ownership		2019-08-27	2010-12-01	2020-11-30		2019-08-23	2019-08-26		2020-10-05		Route 678 County Rd		Parksley	VA	23421		Accomack County	2017-02-10	2019-07-12	2020-10-06
VPG250149	VPA PWM GP	Active	Issuance		2017-05-15	2010-12-01	2020-11-30		2017-03-20	2017-05-11		2020-10-05		20353 Bayside Rd		Greenbush	VA	23357		Accomack County	2017-03-21		2020-10-06
VPG250149	VPA PWM GP	Active	Issuance		2017-05-15	2010-12-01	2020-11-30		2017-03-20	2017-05-11		2020-10-05		20353 Bayside Rd		Greenbush	VA	23357		Accomack County	2017-03-21		2020-10-06
VPG250156	VPA PWM GP	Active	Issuance		2018-07-12	2010-12-01	2020-11-30		2018-03-29	2018-07-09		2020-10-05		10089 Atlantic Road		Atlantic	VA	23303		Accomack County	2018-04-11		2020-10-06
VPG250156	VPA PWM GP	Active	Issuance		2018-07-12	2010-12-01	2020-11-30		2018-03-29	2018-07-09		2020-10-05		10089 Atlantic Road		Atlantic	VA	23303		Accomack County	2018-04-11		2020-10-06
VPG250158	VPA PWM GP	Active	Issuance		2018-07-12	2010-12-01	2020-11-30		2018-04-24	2018-07-09		2020-10-05		10101 Jerusalem Rd		Temperanceville	VA	23442		Accomack County	2018-05-21		2020-10-06
VPG250158	VPA PWM GP	Active	Issuance		2018-07-12	2010-12-01	2020-11-30		2018-04-24	2018-07-09		2020-10-05		10101 Jerusalem Rd		Temperanceville	VA	23442		Accomack County	2018-05-21		2020-10-06
VPG250159	VPA PWM GP	History	Issuance	2019-06-04	2019-06-04	2010-12-01	2020-11-30		2019-01-31	2019-02-15		2020-10-05		21622 Fair Oaks Road		Melfa	VA	23410		Accomack County	2019-02-06	2019-05-20	2020-10-06
VPG250159	VPA PWM GP	History	Issuance	2019-06-04	2019-06-04	2010-12-01	2020-11-30		2019-01-31	2019-02-15		2020-10-05		21622 Fair Oaks Road		Melfa	VA	23410		Accomack County	2019-02-06	2019-05-20	2020-10-06
VPG250160	VPA PWM GP	Active	Issuance		2020-04-14	2010-12-01	2020-11-30		2019-02-15	2019-02-26		2020-10-05		17620 County Road		Parksley	VA	23421		Accomack County	2019-02-15	2020-04-14	2020-10-06
VPG250160	VPA PWM GP	Active	Issuance		2020-04-14	2010-12-01	2020-11-30		2019-02-15	2019-02-26		2020-10-05		17620 County Road		Parksley	VA	23421		Accomack County	2019-02-15	2020-04-14	2020-10-06
VPG250148	VPA PWM GP	Active	Issuance		2017-04-07	2010-12-01	2020-11-30		2017-02-16	2017-04-07		2020-10-05		Turkey Run		Temperanceville	VA	23442		Accomack County	2017-03-02		2020-10-06
VPG250148	VPA PWM GP	Active	Issuance		2017-04-07	2010-12-01	2020-11-30		2017-02-16	2017-04-07		2020-10-05		Turkey Run		Temperanceville	VA	23442		Accomack County	2017-03-02		2020-10-06
VPG250151	VPA PWM GP	Active	Issuance		2019-06-19	2010-12-01	2020-11-30		2017-04-04	2017-05-31		2020-10-05	Map #10100A000005600	Beacon Rd	Parcel 26	Pungoteague	VA	23422		Accomack County	2017-04-05	2018-04-25	2020-10-06
VPG250151	VPA PWM GP	Active	Issuance		2019-06-19	2010-12-01	2020-11-30		2017-04-04	2017-05-31		2020-10-05	Map #10100A000005600	Beacon Rd	Parcel 26	Pungoteague	VA	23422		Accomack County	2017-04-05	2018-04-25	2020-10-06
VPG250153	VPA PWM GP	Active	Permit Change - Ownership		2020-09-10	2010-12-01	2020-11-30		2020-02-11	2020-02-11		2020-10-05		28702 Sanns Square		Bloxom	VA	23308		Accomack County	2017-05-15	2020-02-14	2020-10-06
VPG250153	VPA PWM GP	Active	Permit Change - Ownership		2020-09-10	2010-12-01	2020-11-30		2020-02-11	2020-02-11		2020-10-05		28702 Sanns Square		Bloxom	VA	23308		Accomack County	2017-05-15	2020-02-14	2020-10-06
VPG250154	VPA PWM GP	History	Issuance	2017-12-07	2017-12-07	2010-12-01	2020-11-30		2017-08-18	2017-11-01		2020-10-05		7129 Coardtown Rd		New Church	VA	23415		Accomack County	2017-08-22		2020-10-06
VPG250154	VPA PWM GP	History	Issuance	2017-12-07	2017-12-07	2010-12-01	2020-11-30		2017-08-18	2017-11-01		2020-10-05		7129 Coardtown Rd		New Church	VA	23415		Accomack County	2017-08-22		2020-10-06
VPG250154	VPA PWM GP	Active	Permit Change - Facility/Ops		2018-09-04	2010-12-01	2020-11-30		2017-08-08	2017-11-01		2020-10-05		7129 Coardtown Rd		New Church	VA	23415		Accomack County	2017-08-22		2020-10-06
VPG250154	VPA PWM GP	Active	Permit Change - Facility/Ops		2018-09-04	2010-12-01	2020-11-30		2017-08-08	2017-11-01		2020-10-05		7129 Coardtown Rd		New Church	VA	23415		Accomack County	2017-08-22		2020-10-06
VPG250155	VPA PWM GP	History	Issuance	2018-08-20	2018-08-20	2010-12-01	2020-11-30		2017-10-25	2017-12-08		2020-10-05		Sherwood Drive		Bloxom	VA	23308		Accomack County	2017-10-26	2018-08-16	2020-10-06
VPG250155	VPA PWM GP	History	Issuance	2018-08-20	2018-08-20	2010-12-01	2020-11-30		2017-10-25	2017-12-08		2020-10-05		Sherwood Drive		Bloxom	VA	23308		Accomack County	2017-10-26	2018-08-16	2020-10-06
VPG250144	VPA PWM GP	Active	Permit Change - Facility/Ops		2019-06-19	2010-12-01	2020-11-30		2018-02-12	2018-02-12		2020-10-05		74A Turkey Run		Bloxom	VA	23308		Accomack County	2017-02-07		2020-10-06
VPG250144	VPA PWM GP	Active	Permit Change - Facility/Ops		2019-06-19	2010-12-01	2020-11-30		2018-02-12	2018-02-12		2020-10-05		74A Turkey Run		Bloxom	VA	23308		Accomack County	2017-02-07		2020-10-06
VPG250134	VPA PWM GP	Active	Issuance		2017-02-28	2010-12-01	2020-11-30		2016-01-25	2016-01-26		2020-10-05		Rt 13 Northside of Parksley opposite Whites Neck R		Bloxom	VA	23308		Accomack County	2016-02-02		2020-10-06
VPG250134	VPA PWM GP	Active	Issuance		2017-02-28	2010-12-01	2020-11-30		2016-01-25	2016-01-26		2020-10-05		Rt 13 Northside of Parksley opposite Whites Neck R		Bloxom	VA	23308		Accomack County	2016-02-02		2020-10-06
VPG250141	VPA PWM GP	Active	Issuance		2017-02-07	2010-12-01	2020-11-30		2016-12-06	2017-01-27		2020-10-05		17105 Pungoteage Rd		Keller	VA	23401		Accomack County	2016-12-20		2020-10-06
VPG250141	VPA PWM GP	Active	Issuance		2017-02-07	2010-12-01	2020-11-30		2016-12-06	2017-01-27		2020-10-05		17105 Pungoteage Rd		Keller	VA	23401		Accomack County	2016-12-20		2020-10-06
VPG250145	VPA PWM GP	History	Issuance	2018-02-12	2018-02-12	2010-12-01	2020-11-30		2017-02-09	2017-03-21		2020-10-05		30151 Drummondtown Rd		Melfa	VA	23410		Accomack County	2017-02-09		2020-10-06
VPG250145	VPA PWM GP	History	Issuance	2018-02-12	2018-02-12	2010-12-01	2020-11-30		2017-02-09	2017-03-21		2020-10-05		30151 Drummondtown Rd		Melfa	VA	23410		Accomack County	2017-02-09		2020-10-06
VPG250145	VPA PWM GP	Active	Permit Change - Facility/Ops		2019-08-27	2010-12-01	2020-11-30		2017-02-09	2017-03-21		2020-10-05		30151 Drummondtown Rd		Melfa	VA	23410		Accomack County	2017-02-09		2020-10-06
VPG250145	VPA PWM GP	Active	Permit Change - Facility/Ops		2019-08-27	2010-12-01	2020-11-30		2017-02-09	2017-03-21		2020-10-05		30151 Drummondtown Rd		Melfa	VA	23410		Accomack County	2017-02-09		2020-10-06
VPG250147	VPA PWM GP	Active	Issuance		2018-02-15	2010-12-01	2020-11-30		2017-02-16	2017-04-03		2020-10-05	Tax Map 87-A1	Mary Smith Rd		Accomac	VA	23301		Accomack County	2017-02-21		2020-10-06
VPG250146	VPA PWM GP	History	Issuance	2019-08-27	2019-08-27	2010-12-01	2020-11-30		2017-02-10	2017-03-24		2020-10-05		Route 678 County Rd		Parksley	VA	23421		Accomack County	2017-02-10	2019-07-12	2020-10-06
VPG250146	VPA PWM GP	History	Issuance	2019-08-27	2019-08-27	2010-12-01	2020-11-30		2017-02-10	2017-03-24		2020-10-05		Route 678 County Rd		Parksley	VA	23421		Accomack County	2017-02-10	2019-07-12	2020-10-06
VPG250150	VPA PWM GP	Active	Issuance		2018-02-15	2010-12-01	2020-11-30		2017-04-03	2017-05-26		2020-10-05	2 Miles East of Route 13	Horntown Rd (Route 709)		Horntown	VA	23395		Accomack County	2017-04-04	2017-04-04	2020-10-06
VPG250150	VPA PWM GP	Active	Issuance		2018-02-15	2010-12-01	2020-11-30		2017-04-03	2017-05-26		2020-10-05	2 Miles East of Route 13	Horntown Rd (Route 709)		Horntown	VA	23395		Accomack County	2017-04-04	2017-04-04	2020-10-06
VPG250157	VPA PWM GP	Active	Issuance		2018-07-12	2010-12-01	2020-11-30		2018-03-29	2018-07-09		2020-10-05		32530 Wisharts Point Road		Atlantic	VA	23303		Accomack County	2018-04-11		2020-10-06
VPG250157	VPA PWM GP	Active	Issuance		2018-07-12	2010-12-01	2020-11-30		2018-03-29	2018-07-09		2020-10-05		32530 Wisharts Point Road		Atlantic	VA	23303		Accomack County	2018-04-11		2020-10-06
VPG250159	VPA PWM GP	Active	Permit Change - Ownership		2019-06-04	2010-12-01	2020-11-30		2019-05-17	2019-05-30		2020-10-05		21622 Fair Oaks Road		Melfa	VA	23410		Accomack County	2019-02-06	2019-05-20	2020-10-06
VPG250159	VPA PWM GP	Active	Permit Change - Ownership		2019-06-04	2010-12-01	2020-11-30		2019-05-17	2019-05-30		2020-10-05		21622 Fair Oaks Road		Melfa	VA	23410		Accomack County	2019-02-06	2019-05-20	2020-10-06
VPG250147	VPA PWM GP	Active	Issuance		2018-02-15	2010-12-01	2020-11-30		2017-02-16	2017-04-03		2020-10-05	Tax Map 87-A1	Mary Smith Rd		Accomac	VA	23301		Accomack County	2017-02-21		2020-10-06
VPG250152	VPA PWM GP	Active	Issuance		2019-06-19	2010-12-01	2020-11-30		2017-04-04	2017-05-31		2020-10-05	Tax Map #10100A000002500	Killmontown Rd	Parcel #25	Melfa	VA	23410		Accomack County	2017-04-05		2020-10-06
VPG250152	VPA PWM GP	Active	Issuance		2019-06-19	2010-12-01	2020-11-30		2017-04-04	2017-05-31		2020-10-05	Tax Map #10100A000002500	Killmontown Rd	Parcel #25	Melfa	VA	23410		Accomack County	2017-04-05		2020-10-06
VPG250153	VPA PWM GP	History	Issuance	2020-02-14	2020-02-14	2010-12-01	2020-11-30		2017-05-25	2017-06-28		2020-10-05		28702 Sanns Square		Bloxom	VA	23308		Accomack County	2017-05-15	2020-02-14	2020-10-06
VPG250153	VPA PWM GP	History	Issuance	2020-02-14	2020-02-14	2010-12-01	2020-11-30		2017-05-25	2017-06-28		2020-10-05		28702 Sanns Square		Bloxom	VA	23308		Accomack County	2017-05-15	2020-02-14	2020-10-06
VPG250153	VPA PWM GP	History	Permit Change - Facility/Ops	2020-04-13	2020-04-13	2010-12-01	2020-11-30		2017-05-25	2020-02-11		2020-10-05		28702 Sanns Square		Bloxom	VA	23308		Accomack County	2017-05-15	2020-02-14	2020-10-06
VPG250153	VPA PWM GP	History	Permit Change - Facility/Ops	2020-04-13	2020-04-13	2010-12-01	2020-11-30		2017-05-25	2020-02-11		2020-10-05		28702 Sanns Square		Bloxom	VA	23308		Accomack County	2017-05-15	2020-02-14	2020-10-06
VPG250154	VPA PWM GP	History	Permit Change - Facility/Ops	2018-02-16	2018-02-16	2010-12-01	2020-11-30		2017-08-08	2017-11-01		2020-10-05		7129 Coardtown Rd		New Church	VA	23415		Accomack County	2017-08-22		2020-10-06
VPG250154	VPA PWM GP	History	Permit Change - Facility/Ops	2018-02-16	2018-02-16	2010-12-01	2020-11-30		2017-08-08	2017-11-01		2020-10-05		7129 Coardtown Rd		New Church	VA	23415		Accomack County	2017-08-22		2020-10-06
VPG250154	VPA PWM GP	History	Permit Change - Facility/Ops	2018-09-04	2018-09-04	2010-12-01	2020-11-30		2017-08-08	2017-11-01		2020-10-05		7129 Coardtown Rd		New Church	VA	23415		Accomack County	2017-08-22		2020-10-06
VPG250154	VPA PWM GP	History	Permit Change - Facility/Ops	2018-09-04	2018-09-04	2010-12-01	2020-11-30		2017-08-08	2017-11-01		2020-10-05		7129 Coardtown Rd		New Church	VA	23415		Accomack County	2017-08-22		2020-10-06
VPG250155	VPA PWM GP	Active	Permit Change - Ownership		2018-08-20	2010-12-01	2020-11-30		2018-07-17	2018-08-20		2020-10-05		Sherwood Drive		Bloxom	VA	23308		Accomack County	2017-10-26	2018-08-16	2020-10-06
VPG250155	VPA PWM GP	Active	Permit Change - Ownership		2018-08-20	2010-12-01	2020-11-30		2018-07-17	2018-08-20		2020-10-05		Sherwood Drive		Bloxom	VA	23308		Accomack County	2017-10-26	2018-08-16	2020-10-06
